# Supplementary material for: Compound Probiotics Improve the Diarrhea Rate and Intestinal Microbiota of Newborn Calves
Source: Animals (Basel). 2022 Jan 28;12(3):322. doi: 10.3390/ani12030322 (PMC8833761; doi:10.3390/ani12030322)
Supplement: Supplementary file 1 [file animals-12-00322-s001.zip]

Archive with 3 entries (3 files):
- Table S3.xls
- Table S1.xls
- Table S2.xls
