# Supplementary material for: Compound Probiotics Improve the Diarrhea Rate and Intestinal Microbiota of Newborn Calves
Source: Animals (Basel). 2022 Jan 28;12(3):322. doi: 10.3390/ani12030322 (PMC8833761; doi:10.3390/ani12030322)
Supplement: Supplementary file 1 [file animals-12-00322-s001.zip › Table S3.xls]

#OTU ID	S15d_1	D15d_1	S15d_2	D15d_5	L15d_1	D15d_2	LS15d_3	D15d_3	D15d_4	L15d_4	L15d_3	S15d_3	S15d_5	L15d_5	S15d_4	LS15d_1	LS15d_5	LS15d_2	LS15d_4	L15d_2
g__Acetanaerobacterium	0	0	0	0	1.73E-05	0	0	0	0	5.19E-05	3.61E-05	0	0	0	0	0	0	0	0	0
g__Acidaminococcus	8.25E-05	0	0.000104718	0.000101046	0.00029477	1.82E-05	0	7.47E-05	0.000131685	0.000899825	0.002420433	0.00013602	5.50E-05	0.001674855	0.000209989	0.000107716	0	0.000206821	6.75E-05	0.000846636
g__Acinetobacter	0.00014852	0	0.000261794	0	0	0	0	0	0	0	0	1.94E-05	0	0	0	0	0	0	3.37E-05	0
g__Actinomyces	0.000495066	1.93E-05	0.00041887	0	3.47E-05	1.82E-05	0.000494768	1.87E-05	1.65E-05	0.000328782	0.000252881	0.000505217	0.000458741	0.000223314	0.000516896	0.000484722	0.00055572	0.000940097	0.000927957	0.000141106
g__Aerococcus	0	0	3.49E-05	0	0	0	1.83E-05	0	0	0	0	0	0	0	0	3.59E-05	0	0	0	0
g__Alcaligenes	0	0	0	0	0	0	0	0	0	0	0	0	0	0	1.62E-05	0	0	0	3.37E-05	1.76E-05
g__Alistipes	0	0	0	0	0.000485504	0	1.83E-05	0	1.65E-05	0.000501826	0.00043351	0	0	0.000446628	0	0	0	0	1.69E-05	0.000370403
g__Allisonella	1.65E-05	7.71E-05	3.49E-05	5.05E-05	0.000156055	1.82E-05	7.33E-05	3.74E-05	4.94E-05	0.000173043	0.000144503	7.77E-05	0	0.000279142	3.23E-05	8.98E-05	0.000104197	0	0	0.000194021
g__Allobaculum	0	0	1.75E-05	0	0	0	0	0	0	0	0	0	3.67E-05	0	1.62E-05	3.59E-05	0	0	0	0
g__Alloprevotella	0.092940361	0.095368372	0.121978463	0.106485458	0.030135941	0.119029003	0.000201572	0.114740322	0.090895623	0.023101282	0.030761172	0.161358646	0.115143953	0.018348965	0.140628029	0.000107716	0.000104197	0.000338435	0.000269951	0.028679778
g__Anaerofilum	0	3.85E-05	0	5.05E-05	0	0.000163651	0	3.74E-05	0.000148146	1.73E-05	0	0	0	3.72E-05	0	0	0	0	0	3.53E-05
g__Anaerofustis	0	0	0	0	1.73E-05	0	0	0	0	1.73E-05	0	0	0	0	0	0	0	0	0	3.53E-05
g__Anaerostipes	0.036502855	0.000751387	0.022217568	0.00035366	0	0.000345486	0.015759286	0.000448204	0.00026337	1.73E-05	7.23E-05	0.03233391	0.026515221	3.72E-05	0.031805259	0.01394923	0.016115868	0.014590306	0.014088072	8.82E-05
g__Anaerotruncus	0	0	0	0	0	5.46E-05	1.83E-05	3.74E-05	3.29E-05	0	0	0	0	0	0	1.80E-05	0	0	0	0
g__Anaerovibrio	4.95E-05	0	6.98E-05	1.68E-05	0.000104037	0	0	0	0	0.000190348	0.000596077	0.00013602	5.50E-05	0.000576894	1.62E-05	0	0	1.88E-05	3.37E-05	0.000282212
g__Arthrobacter	0	0	1.75E-05	0	0	0	0	0	0	0	0	0	0	3.72E-05	0	0	3.47E-05	3.76E-05	6.75E-05	3.53E-05
g__Aureimonas	0	0	0	0	0	0	0	0	0	1.73E-05	0	0	0	0	0	0	0	0	0	1.76E-05
g__Bacillus	0	0	0	0	0	0	1.83E-05	0	0	0	0	0	0	0	0	1.80E-05	0	0	3.37E-05	0
g__Bacteroides	0.000577577	0.001483508	0.000453776	0.006012227	0.012657789	0.004582235	0.058346008	0.003679011	0.004032855	0.005866168	0.007315487	0.001807124	0.000587188	0.008076522	0.000791497	0.04037557	0.0565271	0.040837814	0.053028514	0.006437957
g__Barnesiella	0	0	0	0	0.000780275	0	0	0	0	0.000778695	0.000830895	0	0	0.000949084	0	0	0	0	0	0.000828997
g__Bifidobacterium	0.0428562	0.064002774	0.03328272	0.054194244	0.028991538	0.049004455	0.242674681	0.052085084	0.039801814	0.038502137	0.030815361	0.034024445	0.0275795	0.027895638	0.033226724	0.258590356	0.205789903	0.218008498	0.202632023	0.028785607
g__Blautia	0.121835704	0.06076603	0.099464195	0.041075128	0.297041892	0.04478589	0.170401862	0.047677741	0.03244391	0.241395421	0.214154113	0.122884402	0.092628952	0.225267977	0.181446663	0.171771211	0.185558238	0.19292671	0.165614982	0.256124879
g__Brachybacterium	1.65E-05	0	1.75E-05	0	1.73E-05	0	0	1.87E-05	0	0	3.61E-05	0	0	0	0	0	0	0	0	1.76E-05
g__Brevibacillus	0	0	0	0	1.73E-05	0	0	0	0	0	0	0	0	0	0	0	0	0	1.69E-05	0
g__Butyricicoccus	0.007525001	0.044274044	0.00788872	0.020461779	0.006484949	0.023238476	0.037785637	0.028629055	0.021349443	0.006212255	0.004660236	0.007092474	0.004624108	0.006196963	0.005588938	0.037072277	0.030095688	0.042623999	0.038754851	0.005450216
g__Butyricimonas	0	0	0	0	1.73E-05	0	0	0	1.65E-05	1.73E-05	0	0	0	5.58E-05	0	0	1.74E-05	3.76E-05	3.37E-05	3.53E-05
g__Candidatus_Saccharimonas	0	0	0	0	0	0	3.66E-05	0	0	0	0	0	5.50E-05	0	0	0	0	0	0	0
g__Candidatus_Soleaferrea	1.65E-05	1.93E-05	0	0	0.000346789	1.82E-05	1.83E-05	0	0	0.000795999	0.000848958	0	0	0.000930475	0	0	1.74E-05	1.88E-05	0	0.00089955
g__Christensenella	0	0	0	0	8.67E-05	0	5.50E-05	0	0	5.19E-05	1.81E-05	0	0	0.000111657	1.62E-05	3.59E-05	5.21E-05	3.76E-05	6.75E-05	3.53E-05
g__Clostridium_innocuum_group	0	1.93E-05	0	3.37E-05	5.20E-05	0	0	0	3.29E-05	1.73E-05	0	0	0	0	0	0	0	0	0	1.76E-05
g__Clostridium_sensu_stricto_1	1.65E-05	7.71E-05	1.75E-05	1.68E-05	8.67E-05	3.64E-05	0.000329846	1.87E-05	9.88E-05	0.000103826	3.61E-05	1.94E-05	1.83E-05	0.000241923	3.23E-05	0.000323148	0.000225761	0.000112812	0.00043867	1.76E-05
g__Clostridium_sensu_stricto_18	0	0	0	0	0	0	0	0	0	1.73E-05	0	0	0	0	0	0	0	0	0	1.76E-05
g__Clostridium_sensu_stricto_2	0	7.71E-05	0	3.37E-05	0	3.64E-05	0.000366495	0.000112051	0.000131685	0	0	0	0	0	0	0.000359054	0.000312592	0.000451247	0.000455542	0
g__Colidextribacter	0.000346546	0.000115598	0.000680664	6.74E-05	0.001005687	0.000181835	0	9.34E-05	3.29E-05	0.000709478	0.000939272	0.000252609	0.000128447	0.000856037	0.000274601	0	1.74E-05	0	0	0.000864274
g__Collinsella	0.251509951	0.132918465	0.148541808	0.100540595	0.10930781	0.111901082	0.078319987	0.061347975	0.14324044	0.319247608	0.31987645	0.115927948	0.274840817	0.305865714	0.117496931	0.098344763	0.166455377	0.056293009	0.107980429	0.308757386
g__Coprobacter	0	0.000154131	0	0.000538911	0.002254127	0.000127284	7.33E-05	0.000186752	0.000115224	0.001989998	0.00252881	0	0	0.002623939	0	0	0	5.64E-05	1.69E-05	0.002980863
g__Corynebacterium	1.65E-05	0	0	0	0	0	7.33E-05	0	0	1.73E-05	0	5.83E-05	5.50E-05	0	3.23E-05	7.18E-05	6.95E-05	0.000150416	0.000134976	1.76E-05
g__DTU089	0	0	0	0	0	0	7.33E-05	0	0	0	0	0	0	0	0	7.18E-05	0.00013893	7.52E-05	0.000134976	0
g__Denitrobacterium	1.65E-05	0	0	0	0.000121376	0	0.000274871	0	0	0.000138435	0.000451573	0	0	0.000297752	0	0.000323148	0.000121564	0.000169217	0.000286823	0.000211659
g__Desulfovibrio	0	3.85E-05	0	3.37E-05	3.47E-05	0	1.83E-05	5.60E-05	0	1.73E-05	1.81E-05	1.94E-05	0	5.58E-05	0	3.59E-05	0	5.64E-05	3.37E-05	3.53E-05
g__Devosia	0	0	0	0	3.47E-05	0	0	0	0	1.73E-05	1.81E-05	0	0	0	0	0	0	0	0	1.76E-05
g__Dialister	4.95E-05	0	3.49E-05	3.37E-05	0.000121376	3.64E-05	1.83E-05	0.000130726	6.58E-05	3.46E-05	9.03E-05	3.89E-05	5.50E-05	0.000148876	3.23E-05	0	3.47E-05	0	0	7.06E-05
g__Dielma	0	0	0	0	0	0	0	0	0	0	1.81E-05	0	0	1.86E-05	0	0	0	0	0	0
g__Dietzia	4.95E-05	0	1.75E-05	0	0	0	3.66E-05	0	0	1.73E-05	0	3.89E-05	1.83E-05	3.72E-05	4.85E-05	0.000107716	1.74E-05	7.52E-05	0	0
g__Dorea	0.091570679	0.022560882	0.09674154	0.015881035	0.003710639	0.017092463	0.012717377	0.022709022	0.01738243	0.00387617	0.002998447	0.08767464	0.097583353	0.003907995	0.082961814	0.010538221	0.012486324	0.015267176	0.01337945	0.004021519
g__Eggerthella	0	0	0	3.37E-05	0.000138715	0	0	0	0	0.000380695	0.000559951	0	0	0.000260533	1.62E-05	3.59E-05	0	0	0	0.000564424
g__Enterococcus	0.000577577	0.000231196	0.000314153	0.000235774	0.000329449	0.000109101	0.000403145	0.000298803	0.000197528	0.000882521	0.000812832	0.000485786	0.000220196	0.000409409	0.000274601	0.000430864	0.000329958	0.000357237	0.000556774	0.000811359
g__Enterorhabdus	4.95E-05	7.71E-05	3.49E-05	0	0	0	9.16E-05	0	0	5.19E-05	3.61E-05	0	0	1.86E-05	1.62E-05	7.18E-05	1.74E-05	0	3.37E-05	0
g__Erysipelatoclostridium	0.001221162	0.004643187	0.000558493	0.003351353	0.001144403	0.002418402	0.006706859	0.003380208	0.003868249	0.001418955	0.001101839	0.000854983	0.000550489	0.000762989	0.000743038	0.009102007	0.007068058	0.00804723	0.007136831	0.001128847
g__Erysipelotrichaceae_UCG-003	0.017838873	0.022445284	0.010367035	0.010609812	0.000745596	0.01016456	0.028714885	0.010121949	0.013547102	0.001263216	0.000939272	0.016244681	0.013890673	0.000595504	0.01394004	0.035689921	0.0228887	0.026867973	0.036696474	0.000617338
g__Erysipelotrichaceae_UCG-006	0.002920888	0	0.002251427	0	0.003259814	0	0	0	0	0.00415304	0.005220187	0.003730836	0.001357873	0.003740509	0.001437617	0	0	0	0	0.002769204
g__Escherichia-Shigella	4.95E-05	0.018611282	5.24E-05	0.006719547	0	0.007346122	3.66E-05	0.00515435	0.009514247	0	9.03E-05	0.000155451	7.34E-05	3.72E-05	8.08E-05	1.80E-05	8.68E-05	5.64E-05	0.000134976	0
g__Eubacterium	0	3.85E-05	0	1.68E-05	0.000589541	9.09E-05	0	5.60E-05	6.58E-05	0.00051913	0.000578014	0	0	0.000297752	0	3.59E-05	5.21E-05	9.40E-05	1.69E-05	0.000582062
g__Eubacterium_hallii_group	0.007574507	9.63E-05	0.006003805	0.000117887	0	0.000127284	1.83E-05	7.47E-05	0.000115224	0	0	0.00798632	0.006771015	0	0.009384894	3.59E-05	5.21E-05	5.64E-05	3.37E-05	0
g__Eubacterium_nodatum_group	0.00014852	0	0.000104718	0	0.000156055	0	9.16E-05	0	0	0.000190348	0.000162566	9.72E-05	7.34E-05	0.000260533	0.000113071	8.98E-05	0.000121564	0.000244425	0.000134976	0.000123468
g__Faecalibacterium	0.066536849	0.455321363	0.178037245	0.561259031	0.163441531	0.544122193	0.205457111	0.577175192	0.563348751	0.065462285	0.072883928	0.11256631	0.083142191	0.079499777	0.125444208	0.19020861	0.178247052	0.255781597	0.224886114	0.075526942
g__Faecalicoccus	0.008465626	5.78E-05	0.006719374	1.68E-05	0.000988348	0	0.000403145	3.74E-05	3.29E-05	0.001297825	0.001318594	0.008821872	0.008991321	0.000911865	0.006655037	0.000377006	0.000382057	0.00077088	0.000573646	0.000687891
g__Finegoldia	0	0	0	0	0	0	0	0	0	3.46E-05	1.81E-05	0	0	0	0	0	0	0	0	0
g__Flavonifractor	0.000165022	0.000154131	0.000279247	0.000387342	0.000953669	0.000109101	0.000109949	0.000168077	0.000345673	0.001072869	0.000939272	0.000233177	0.000165147	0.000911865	9.69E-05	1.80E-05	6.95E-05	0.000169217	0.000202463	0.000670253
g__Fournierella	0.00037955	0.000231196	0.000593399	0.000202092	0.000138715	0.000145468	0.001924099	0.000130726	0.000230449	0.000328782	0.00030707	0.000505217	0.000165147	0.00037219	0.000226142	0.001956842	0.001406665	0.001522957	0.002817614	0.000264574
g__Fusicatenibacter	0.007541503	3.85E-05	0.007801456	1.68E-05	0	5.46E-05	0.001612578	5.60E-05	3.29E-05	0	0	0.012028059	0.006899462	0	0.012308587	0.001561883	0.001667159	0.001203324	0.001569091	1.76E-05
g__Fusobacterium	0	0	0	0	0	0	9.16E-05	0	0	0	0	0	0	0	0	8.98E-05	0.00013893	0.000263227	0.000219335	0
g__Geodermatophilus	0	0	0	0	0	0	0	0	0	0	0	0	0	3.72E-05	0	0	0	0	0	0
g__Gordonibacter	0	0	0	0	5.20E-05	0	0	0	0	0.000155739	0.000198692	0	0	0.000204704	0	0	0	0	0	0.000194021
g__Halocella	0	0	0	0	0	0	0	0	0	1.73E-05	0	1.94E-05	0	0	0	0	1.74E-05	0	0	0
g__Holdemania	0	0	0	0	6.94E-05	0	9.16E-05	0	0	0.00012113	7.23E-05	0	0	7.44E-05	0	0.000143621	6.95E-05	0.000188019	6.75E-05	1.76E-05
g__Howardella	0.000165022	9.63E-05	8.73E-05	5.05E-05	3.47E-05	5.46E-05	0.001484305	1.87E-05	8.23E-05	1.73E-05	1.81E-05	0.000155451	5.50E-05	0	0.000129224	0.001382356	0.0013372	0.001447749	0.001484731	1.76E-05
g__Intestinibacter	0	0	3.49E-05	0	1.73E-05	0	0	0	0	1.73E-05	5.42E-05	0	0	7.44E-05	0	0	0	1.88E-05	0	0.000123468
g__Jeotgalicoccus	0	0	0	0	0	0	0	0	0	0	0	0	0	0	0	0	3.47E-05	0	6.75E-05	1.76E-05
g__Kocuria	9.90E-05	0	0.000226888	0	3.47E-05	0	0	0	0	8.65E-05	3.61E-05	0.000213746	0.000110098	0.000111657	0.000145377	1.80E-05	1.74E-05	1.88E-05	0	5.29E-05
g__Lachnoclostridium	0.000181524	0.000655055	0.000226888	0.000488388	0.000173394	0.000909174	0.001630903	0.000224102	0.000213988	6.92E-05	3.61E-05	0.000213746	0.000201846	0.000204704	0.000129224	0.002136369	0.001875554	0.00125973	0.001535347	8.82E-05
g__Lachnospira	0	0	0	0	0	0	0	0	0	0	1.81E-05	0	0	3.72E-05	0	0	0	0	0	1.76E-05
g__Lachnospiraceae_NC2004_group	0.001221162	0.007186344	0.003385867	0.005709089	0.004334859	0.006000546	0.004324641	0.007656825	0.004724202	0.001020956	0.00135472	0.001496221	0.001614768	0.001079351	0.00226142	0.004470217	0.00378584	0.005076524	0.004403577	0.001569803
g__Lachnospiraceae_NK3A20_group	9.90E-05	0	1.75E-05	0	5.20E-05	0	0	0	0	1.73E-05	0	5.83E-05	0.000110098	1.86E-05	3.23E-05	0	3.47E-05	1.88E-05	1.69E-05	0
g__Lachnospiraceae_NK4A136_group	0	0	0	0	0	0	3.66E-05	0	0	0	0	0	0	0	0	0.000161574	0	0	0	0
g__Lachnospiraceae_UCG-004	0.000181524	0.001984433	0.000366511	0.001263073	0.000242752	0.00130921	3.66E-05	0.001232562	0.000971177	0.000398	0.000505762	0.00040806	0.000311944	0.00037219	0.000242295	5.39E-05	3.47E-05	9.40E-05	5.06E-05	0.000211659
g__Lachnospiraceae_UCG-006	0	0	0	0	0	0	3.66E-05	0	0	0	0	0	1.83E-05	0	3.23E-05	0	0	1.88E-05	1.69E-05	1.76E-05
g__Lactobacillus	0.002293805	0.000154131	0.002181615	0	0.000589541	0.000545504	0.001282733	9.34E-05	6.58E-05	0.001436259	0.001210216	0.002331772	0.001871663	0.001042132	0.001906054	0.000879681	0.00119827	0.002726281	0.00182217	0.001269953
g__Lactococcus	0	0	0	8.42E-05	0.007906783	1.82E-05	0.001520954	1.87E-05	1.65E-05	0.009257817	0.009139843	0	1.83E-05	0.005322317	0	0.001148971	0.001406665	0.001447749	0.001484731	0.00881912
g__Megamonas	0.000115515	0.000346794	0.000157076	0.000202092	0.000104037	0.000145468	1.83E-05	0.000280128	0.000164606	0.000103826	0.000270944	0.000213746	0.000293594	0.000483847	0.000145377	3.59E-05	1.74E-05	0	0	0.000123468
g__Megasphaera	1.65E-05	0.000115598	0.00012217	6.74E-05	8.67E-05	0.000145468	3.66E-05	0.000242777	0.000164606	0.000138435	0.00030707	9.72E-05	0.000110098	0.000409409	0	0	3.47E-05	0.000150416	1.69E-05	0.000158744
g__Mitsuokella	0.00014852	1.93E-05	1.75E-05	0	3.47E-05	0	0	0	4.94E-05	5.19E-05	5.42E-05	7.77E-05	0.000110098	0.000130266	3.23E-05	0	0	0	0	5.29E-05
g__Mogibacterium	0	3.85E-05	1.75E-05	0	0.007872104	0	0	3.74E-05	0	0.03080171	0.012987248	1.94E-05	1.83E-05	0.007071609	3.23E-05	0	1.74E-05	3.76E-05	3.37E-05	0.004797601
g__Monoglobus	0	0	0	3.37E-05	0	1.82E-05	1.83E-05	0	1.65E-05	0	0	0	0	0	1.62E-05	1.80E-05	0	5.64E-05	0	0
g__Negativibacillus	0.000709594	0.002389026	0.000942458	0.001465164	0.016403107	0.001618329	0	0.001587391	0.001316851	0.01074599	0.009212095	0.000757826	0.000311944	0.012784725	0.000500743	0	0	0	0	0.008289973
g__Odoribacter	0	0	0	1.68E-05	3.47E-05	0	0	0	0	1.73E-05	0	0	0	0	0	1.80E-05	0	1.88E-05	0	0
g__Olsenella	0.001782237	9.63E-05	0.000907552	6.74E-05	0.002496879	9.09E-05	0.001392681	7.47E-05	8.23E-05	0.006852515	0.010277808	0.001437926	0.001761565	0.009193092	0.000791497	0.001346451	0.001580328	0.002575866	0.001704066	0.00691419
g__Oscillibacter	0	0	1.75E-05	0	0.000173394	0	0	0	0	5.19E-05	7.23E-05	0	0	0.000148876	0	0	0	0	0	3.53E-05
g__Oscillospira	0.000759101	0.00310188	0.00071557	0.003418717	0.021379526	0.002854805	0	0.00356696	0.002617241	0.011888076	0.013800079	0.000971572	0.00047709	0.018516451	0.001114557	0	0	0	0	0.013211042
g__Paludicola	0	0	0	0	0	0	0	0	0	6.92E-05	5.42E-05	0	0	1.86E-05	0	0	0	0	0	1.76E-05
g__Parabacteroides	0	5.78E-05	0	0.000151569	0.000242752	1.82E-05	1.83E-05	0.000130726	6.58E-05	5.19E-05	0.000144503	0	0	0.000148876	0	3.59E-05	1.74E-05	9.40E-05	1.69E-05	7.06E-05
g__Paracoccus	0	0	0	0	0	0	0	0	0	0	5.42E-05	1.94E-05	0	0	0	0	0	0	0	1.76E-05
g__Paraeggerthella	0	0	0	0	0.001127063	0	0	0	0	0.002855215	0.003955782	0	1.83E-05	0.002810034	0	0	0	0	0	0.003439457
g__Parasutterella	0	5.78E-05	1.75E-05	8.42E-05	0	3.64E-05	0.001209434	1.87E-05	9.88E-05	1.73E-05	1.81E-05	0	0	0	6.46E-05	0.000951492	0.001302468	0.000940097	0.001181036	0
g__Pelistega	0.000165022	0	0.000139623	1.68E-05	0	0	0	0	0	0	0	0.00013602	0.000183496	0	0.000113071	1.80E-05	1.74E-05	5.64E-05	1.69E-05	0
g__Phascolarctobacterium	0.001105647	0.001541307	0.000680664	0.002896647	8.67E-05	0.001672879	0.000421469	0.002932004	0.002452635	0.000155739	0.000541888	0.001748829	0.000807384	0.000297752	0.001873748	0.001238735	0.000659917	0.001767382	0.000337439	0.000194021
g__Prevotella	0.004356579	0.005606504	0.007522209	0.003519763	0.030413372	0.003709428	0.015246193	0.003585635	0.002633702	0.028396408	0.056103464	0.01082331	0.006275575	0.058173292	0.009594883	0.003177624	0.002604935	0.003365547	0.006158259	0.052544316
g__Prevotellaceae_YAB2003_group	0	0	0	1.68E-05	0.000104037	1.82E-05	0	5.60E-05	4.94E-05	6.92E-05	0.000126441	0	0	0.000260533	0	0	0	0	0	0.000105829
g__Proteiniclasticum	0	0	0	0	0	1.82E-05	9.16E-05	1.87E-05	0	0	0	0	0	0	0	5.39E-05	8.68E-05	0.000150416	0.000219335	0
g__Pseudoflavonifractor	0.001188158	0.000597256	0.00113444	0.001010458	0.001075045	0.000690972	0	0.000672307	0.000362134	0.000726782	0.000848958	0.001554515	0.000807384	0.001191008	0.001405311	3.59E-05	0	0	1.69E-05	0.000546785
g__Psychrobacter	0.000198026	0	3.49E-05	0	1.73E-05	0	0	0	0	0.000155739	0.00030707	0.000155451	0	1.86E-05	3.23E-05	0	0	0	0	0.000123468
g__Pyramidobacter	0	0	0	0	0	0	0	0	0	0	0	0	0	0	0	1.80E-05	0	1.88E-05	0	0
g__Rhodococcus	0	0	0	0	0	0	0	0	0	0	1.81E-05	0	0	1.86E-05	3.23E-05	1.80E-05	0	0	0	0
g__Rikenellaceae_RC9_gut_group	0	0	1.75E-05	0	1.73E-05	0	0	0	0	0	0	5.83E-05	0	0	0	0	0	0	0	1.76E-05
g__Romboutsia	0	7.71E-05	1.75E-05	5.05E-05	0.000260092	5.46E-05	0.000146598	1.87E-05	0	0.000242261	0.000126441	3.89E-05	1.83E-05	9.30E-05	1.62E-05	8.98E-05	5.21E-05	5.64E-05	5.06E-05	0.000158744
g__Ruminococcus	0.002425823	0.00036606	0.002652844	0.000336819	0.005774032	0.000745522	0	0.000634956	0.000345673	0.004897126	0.004985369	0.002506655	0.000899132	0.00556424	0.002487562	0	3.47E-05	1.88E-05	5.06E-05	0.005273834
g__Ruminococcus_gauvreauii_group	0.006815406	0.000558724	0.006178334	0.000488388	0.00091899	0.000509137	0.000164923	0.000634956	0.000493819	0.001609303	0.000848958	0.006645551	0.005981981	0.000781599	0.005734315	0.000179527	0.000191029	0.000263227	8.44E-05	0.001358144
g__Ruminococcus_gnavus_group	0.004323575	0.006723952	0.005026441	0.002812442	0.000780275	0.004018547	0.029337927	0.004892898	0.002765387	0.000882521	0.000686391	0.003808561	0.004036919	0.001302665	0.003052917	0.026175003	0.02113471	0.022054676	0.026742028	0.000723168
g__Ruminococcus_torques_group	0.090432027	0.00294775	0.106916592	0.0024251	0.000173394	0.002327484	0.000403145	0.003044055	0.001629603	0.000224956	0.00030707	0.097448652	0.106115933	0.000167485	0.099001745	0.000233385	0.000225761	0.000244425	0.000320567	0.000264574
g__Sellimonas	0	0	0	0	5.20E-05	0	0	0	0	1.73E-05	3.61E-05	0	0	7.44E-05	0	0	0	0	0	7.06E-05
g__Sharpea	0.003300439	0.000423859	0.002617938	0.000370501	0.001872659	0.000363669	0.004507889	0.000354828	0.000329213	0.000899825	0.000830895	0.003536521	0.002422152	0.000911865	0.002455256	0.00563714	0.005175138	0.007125935	0.006529442	0.000970103
g__Sporacetigenium	0	0	0	0	0	0	0	0	0	0	0	0	0	0	1.62E-05	0	0	0	1.69E-05	0
g__Staphylococcus	6.60E-05	0	1.75E-05	0	1.73E-05	0	5.50E-05	0	0	0.00012113	1.81E-05	0	0	3.72E-05	0	1.80E-05	6.95E-05	0	1.69E-05	5.29E-05
g__Streptococcus	0.001600713	0.000134864	0.000785381	5.05E-05	0.002063393	5.46E-05	0.003133532	0.000149401	1.65E-05	0.004222257	0.003359705	0.001437926	0.001614768	0.003535805	0.001001486	0.002621091	0.00217078	0.001786184	0.003492492	0.003474733
g__Subdoligranulum	0.003333443	0.004431258	0.004729742	0.008757305	0.014287696	0.005800527	0.000128273	0.007358022	0.007736498	0.035923792	0.03728189	0.003769699	0.002403802	0.033552925	0.002503715	0.00026929	0.000156296	0.000206821	0.000253079	0.03226034
g__Succiniclasticum	1.65E-05	0	0	1.68E-05	0	0	1.83E-05	1.87E-05	0	0	0	1.94E-05	0	0	0	1.80E-05	1.74E-05	3.76E-05	1.69E-05	0
g__Succinivibrio	0.000115515	0.000115598	0.000104718	5.05E-05	3.47E-05	0.000109101	0	0.000130726	9.88E-05	1.73E-05	1.81E-05	7.77E-05	9.17E-05	3.72E-05	0.000129224	0	0	0	0	1.76E-05
g__Sutterella	6.60E-05	0.00820746	0	0.006382728	0.000173394	0.005309574	0.002125671	0.006200161	0.007357904	3.46E-05	0.000126441	9.72E-05	0	5.58E-05	6.46E-05	0.002208179	0.00217078	0.001955402	0.002598279	0.000105829
g__Syntrophococcus	4.95E-05	0	8.73E-05	0	3.47E-05	0	0.000366495	0	0	1.73E-05	0	5.83E-05	5.50E-05	3.72E-05	3.23E-05	0.000448817	0.000243127	0.000864889	0.000404927	3.53E-05
g__Trueperella	0	0	0	0	0	0	9.16E-05	0	0	0	0	1.94E-05	0	0	0	3.59E-05	8.68E-05	7.52E-05	6.75E-05	1.76E-05
g__Turicibacter	0	0	0	0	0	0	1.83E-05	0	0	0	0	0	0	0	0	1.80E-05	3.47E-05	5.64E-05	5.06E-05	0
g__Tyzzerella	0.003547972	0.000404593	0.003420772	0.000606275	0.003658621	0.000309119	1.83E-05	0.000280128	0.000312752	0.002439911	0.002348181	0.005071605	0.002880893	0.002754206	0.00290754	0	0	0	0	0.002116589
g__UBA1819	0	0	0	0	0.000416146	0	0	0	0	0.001107477	0.001697916	0	0	0.000949084	0	0	0	0	3.37E-05	0.00100538
g__UCG-005	0	0	0	0	5.20E-05	0	0	0	0	0.000138435	0.000108378	0	0	0.000167485	0	1.80E-05	0	1.88E-05	0	7.06E-05
g__norank_f__Atopobiaceae	0.00082511	0	0.000191982	0	0	1.82E-05	0.000274871	3.74E-05	1.65E-05	0.00012113	0.000108378	0.000194314	0.000256895	9.30E-05	0.000177683	0.000394959	0.000833579	0.000225623	0.000269951	0.000123468
g__norank_f__Butyricicoccaceae	0.000808608	0	0.000436323	0	0	0	0	0	0	0	0	0.000757826	0.000605538	0	0.000743038	0	0	0	0	0
g__norank_f__Caulobacteraceae	0	0	0	1.68E-05	5.20E-05	0	0	0	0	3.46E-05	1.81E-05	0	0	1.86E-05	1.62E-05	0	0	0	1.69E-05	0
g__norank_f__Clostridium_methylpentosum_group	0	0	0	0	8.67E-05	0	0	0	0	0.000173043	0.000126441	0	0	0.000111657	0	0	0	0	0	0.000123468
g__norank_f__Coriobacteriales_Incertae_Sedis	0	0	0	0	3.47E-05	0	0	0	0	5.19E-05	3.61E-05	0	0	0	0	0	0	0	0	5.29E-05
g__norank_f__Eggerthellaceae	3.30E-05	0	3.49E-05	0	1.73E-05	0	1.83E-05	0	0	8.65E-05	0.000126441	7.77E-05	0	3.72E-05	3.23E-05	0	0	0	0	8.82E-05
g__norank_f__Erysipelotrichaceae	0	0	0	0	0	0	1.83E-05	0	0	1.73E-05	1.81E-05	0	0	3.72E-05	0	0	0	0	0	0
g__norank_f__Eubacterium_coprostanoligenes_group	3.30E-05	0	0	0	0.000242752	0	1.83E-05	0	0	0.000207652	0.000252881	1.94E-05	0	0.000241923	1.62E-05	1.80E-05	3.47E-05	1.88E-05	3.37E-05	0.000123468
g__norank_f__JG30-KF-CM45	0	0	0	0	0	0	3.66E-05	0	0	0	0	0	0	0	0	3.59E-05	0	3.76E-05	0	0
g__norank_f__Lachnospiraceae	0.00037955	0.001849568	0.000523588	0.000993617	0.005982106	0.000909174	0.005149255	0.00151269	0.000938256	0.006212255	0.004569922	0.000660669	0.000458741	0.004503499	0.000500743	0.003985494	0.003316951	0.003252736	0.005702716	0.004515389
g__norank_f__Muribaculaceae	1.65E-05	0.000192663	0	0	0.000104037	1.82E-05	7.33E-05	1.87E-05	1.65E-05	5.19E-05	0.000162566	0	0	9.30E-05	0	0	5.21E-05	1.88E-05	1.69E-05	0.000105829
g__norank_f__Oscillospiraceae	0.0360903	0.007918465	0.033771402	0.01128345	0.01414898	0.008564415	0.012332558	0.008273106	0.007078073	0.011801554	0.012047975	0.040922605	0.031818265	0.015669198	0.030690702	0.009317439	0.008266329	0.013913436	0.01059558	0.010283094
g__norank_f__Prevotellaceae	0.000115515	0.001252312	5.24E-05	0.000892571	0.000156055	0.001418311	0.003445053	0.000840383	0.000395055	0.00012113	0.000379322	0.000174883	3.67E-05	0.000241923	4.85E-05	0.000718107	0.000729382	0.00135374	0.001687194	0.000317488
g__norank_f__Ruminococcaceae	0.004950658	0.000173397	0.004537759	0.000134728	0.001196421	0.000272752	0	0.000261453	8.23E-05	0.001522781	0.000957335	0.005673979	0.004734206	0.000949084	0.004765135	0	0	1.88E-05	0	0.000811359
g__norank_f__norank_o__Bacteroidales	0	0	0	0	0.001283118	0	0	0	0	0.001107477	0.002203678	0	0	0.00295891	0	0	0	0	0	0.002187142
g__norank_f__norank_o__Clostridia_UCG-014	0.052196442	0.002254162	0.049461577	0.002964011	0.150090165	0.002927539	0.029667772	0.002651876	0.00207404	0.076658188	0.077255157	0.061403338	0.046039232	0.089604734	0.042530852	0.033876701	0.027907542	0.028672959	0.030099544	0.078137402
g__norank_f__norank_o__Coriobacteriales	3.30E-05	0	0	0	0	0	5.50E-05	1.87E-05	1.65E-05	1.73E-05	0	5.83E-05	0.000146797	3.72E-05	3.23E-05	0	0	9.40E-05	0	1.76E-05
g__norank_f__norank_o__Gastranaerophilales	0.003432457	0	0.001658027	0	0	0	5.50E-05	0	0	0	0	0.003283913	0.001871663	0	0.00258448	1.80E-05	0.000104197	5.64E-05	6.75E-05	1.76E-05
g__norank_f__norank_o__Oscillospirales	0	0	0	0	3.47E-05	0	0	0	0	3.46E-05	5.42E-05	0	0	0.000111657	0	0	0	0	0	3.53E-05
g__norank_f__norank_o__RF39	3.30E-05	0	1.75E-05	1.68E-05	0	0	0	0	0	0	0	7.77E-05	5.50E-05	0	4.85E-05	1.80E-05	0	0	1.69E-05	0
g__norank_f__norank_o__Rhodospirillales	0	0	0	0	0	0	0	0	0	0	0	0	0	1.86E-05	0	0	5.21E-05	0	0	1.76E-05
g__unclassified_c__Clostridia	0.000841612	0.00021193	0.000820287	0.000101046	0.014391733	7.27E-05	0.001612578	7.47E-05	8.23E-05	0.004412604	0.00493118	0.000738395	0.000954181	0.005043174	0.000791497	0.001166924	0.001111439	0.001034107	0.001248524	0.005979363
g__unclassified_f__Coriobacteriaceae	1.65E-05	0	0	0	0	0	0	0	0	1.73E-05	0	0	1.83E-05	3.72E-05	1.62E-05	0	0	0	0	7.06E-05
g__unclassified_f__Erysipelatoclostridiaceae	0	0	0	0	0	0	0	0	0	0	0	0	0	0	0	0	0	3.76E-05	0	0
g__unclassified_f__Erysipelotrichaceae	0	0.000115598	0	0.000134728	0.004144125	0	0	9.34E-05	0.000115224	0.003253214	0.003359705	1.94E-05	0	0.002568111	0	0	0	0	0	0.002875033
g__unclassified_f__Lachnospiraceae	0.008020067	0.006184494	0.009756183	0.003620809	0.005617978	0.004436767	0.01106815	0.004145891	0.003423812	0.00427417	0.003847404	0.008705283	0.007174707	0.003461367	0.009497965	0.019442749	0.020214299	0.012710112	0.0126877	0.004180263
g__unclassified_f__Oscillospiraceae	3.30E-05	0	3.49E-05	0	0.002947704	0	0	0	0	0.001903476	0.001824356	0	0	0.002400625	1.62E-05	0	1.74E-05	0	1.69E-05	0.001728547
g__unclassified_f__Prevotellaceae	0	0	0	0	8.67E-05	0	0	0	0	1.73E-05	5.42E-05	0	0	1.86E-05	0	0	0	0	0	7.06E-05
g__unclassified_f__Ruminococcaceae	0.000726097	0.003236745	0.001378781	0.005978545	0.006866417	0.004527684	0.000201572	0.00465012	0.00520156	0.006921733	0.007441928	0.001165886	0.000697286	0.007909037	0.001163016	0.000305196	0.000173662	0.000319633	0.000151847	0.006720169
g__unclassified_f__Selenomonadaceae	0	0	1.75E-05	0	0	0	0	0	0	0	0	0	0	0	1.62E-05	0	0	0	0	0
g__unclassified_f__Synergistaceae	1.65E-05	0	0	0	0	0	1.83E-05	0	0	1.73E-05	0	0	0	0	0	3.59E-05	0	7.52E-05	5.06E-05	0
g__unclassified_k__norank_d__Bacteria	0.000132018	1.93E-05	1.75E-05	0	0.000225413	3.64E-05	0.001484305	0	0	0.000103826	5.42E-05	0.000116589	9.17E-05	7.44E-05	0.000113071	0.001256687	0.001285102	0.001297334	0.001096676	8.82E-05
g__unclassified_o__Oscillospirales	0.000264035	0.003178946	0.000349058	0.001869348	0.000242752	0.001818347	0.001172784	0.002353073	0.001613142	0.000103826	0.000252881	0.000310903	0.000275245	0.000204704	0.000242295	0.001436214	0.000590452	0.00174858	0.001231652	0.000123468
g__unclassified_p__Firmicutes	1.65E-05	0.000269729	0	0.000134728	0	0.000127284	0	0.000112051	0.000115224	0	0	1.94E-05	1.83E-05	0	0	5.39E-05	1.74E-05	3.76E-05	3.37E-05	0
