# Supplementary material for: Compound Probiotics Improve the Diarrhea Rate and Intestinal Microbiota of Newborn Calves
Source: Animals (Basel). 2022 Jan 28;12(3):322. doi: 10.3390/ani12030322 (PMC8833761; doi:10.3390/ani12030322)
Supplement: Supplementary file 1 [file animals-12-00322-s001.zip › Table S1.xls]

OTU ID	S15d_1	D15d_1	S15d_2	D15d_5	L15d_1	D15d_2	LS15d_3	D15d_3	D15d_4	L15d_4	L15d_3	S15d_3	S15d_5	L15d_5	S15d_4	LS15d_1	LS15d_5	LS15d_2	LS15d_4	L15d_2
d__Bacteria;k__norank_d__Bacteria;p__Firmicutes;c__Clostridia;o__Oscillospirales;f__Oscillospiraceae;g__norank_f__Oscillospiraceae;s__unclassified_g__norank_f__Oscillospiraceae; OTU1	2011	339	1778	539	616	380	596	361	364	565	565	1953	1593	722	1681	468	427	668	564	496
d__Bacteria;k__norank_d__Bacteria;p__Bacteroidota;c__Bacteroidia;o__Bacteroidales;f__Muribaculaceae;g__norank_f__Muribaculaceae;s__uncultured_bacterium_g__norank_f__Muribaculaceae; OTU2	1	0	0	0	0	0	0	0	0	0	0	0	0	0	0	0	1	1	0	0
d__Bacteria;k__norank_d__Bacteria;p__Firmicutes;c__Clostridia;o__Lachnospirales;f__Lachnospiraceae;g__Ruminococcus_torques_group;s__unclassified_g__Ruminococcus_torques_group; OTU3	40	0	46	0	0	0	0	0	0	0	0	42	39	0	35	0	0	0	0	0
d__Bacteria;k__norank_d__Bacteria;p__Firmicutes;c__Clostridia;o__Oscillospirales;f__unclassified_o__Oscillospirales;g__unclassified_o__Oscillospirales;s__unclassified_o__Oscillospirales; OTU4	1	0	0	0	0	0	0	0	0	1	8	0	0	4	0	0	0	0	0	0
d__Bacteria;k__norank_d__Bacteria;p__Firmicutes;c__Clostridia;o__Lachnospirales;f__Lachnospiraceae;g__Dorea;s__unclassified_g__Dorea; OTU5	65	13	79	17	0	13	12	13	7	1	0	45	78	0	66	7	9	11	5	0
d__Bacteria;k__norank_d__Bacteria;p__Firmicutes;c__Clostridia;o__Oscillospirales;f__Ruminococcaceae;g__unclassified_f__Ruminococcaceae;s__unclassified_f__Ruminococcaceae; OTU6	6	3	6	6	27	2	0	6	3	1	5	6	1	9	7	0	0	0	0	9
d__Bacteria;k__norank_d__Bacteria;p__Actinobacteriota;c__Actinobacteria;o__Bifidobacteriales;f__Bifidobacteriaceae;g__Bifidobacterium;s__unclassified_g__Bifidobacterium; OTU7	131	52	90	60	21	43	558	41	35	37	28	63	55	22	101	561	412	505	544	30
d__Bacteria;k__norank_d__Bacteria;p__Actinobacteriota;c__Coriobacteriia;o__Coriobacteriales;f__Coriobacteriaceae;g__unclassified_f__Coriobacteriaceae;s__unclassified_f__Coriobacteriaceae; OTU8	1	0	0	0	0	0	0	0	0	1	0	0	1	2	1	0	0	0	0	4
d__Bacteria;k__norank_d__Bacteria;p__Firmicutes;c__Clostridia;o__Lachnospirales;f__Lachnospiraceae;g__Blautia;s__unclassified_g__Blautia; OTU9	33	6	22	3	49	3	0	4	3	46	42	24	26	38	34	0	0	1	0	45
d__Bacteria;k__norank_d__Bacteria;p__Firmicutes;c__Bacilli;o__Lactobacillales;f__Enterococcaceae;g__Enterococcus;s__Enterococcus_faecium_g__Enterococcus; OTU10	35	5	18	13	14	5	6	14	9	42	38	24	12	15	17	5	2	8	8	38
d__Bacteria;k__norank_d__Bacteria;p__Firmicutes;c__Bacilli;o__RF39;f__norank_o__RF39;g__norank_f__norank_o__RF39;s__uncultured_Firmicutes_bacterium_g__norank_f__norank_o__RF39; OTU11	2	0	1	0	0	0	0	0	0	0	0	4	3	0	3	0	0	0	0	0
d__Bacteria;k__norank_d__Bacteria;p__Actinobacteriota;c__Actinobacteria;o__Corynebacteriales;f__Dietziaceae;g__Dietzia;s__Dietzia_maris; OTU12	3	0	1	0	0	0	2	0	0	1	0	2	1	2	3	6	1	4	0	0
d__Bacteria;k__norank_d__Bacteria;p__Actinobacteriota;c__Coriobacteriia;o__Coriobacteriales;f__Coriobacteriaceae;g__Collinsella;s__unclassified_g__Collinsella; OTU13	1	0	0	1	0	1	0	0	0	0	0	0	0	0	0	1	0	0	0	0
d__Bacteria;k__norank_d__Bacteria;p__Firmicutes;c__Clostridia;o__Lachnospirales;f__Lachnospiraceae;g__Anaerostipes;s__Anaerostipes_hadrus_g__Anaerostipes; OTU14	2174	32	1229	19	0	15	810	18	12	0	0	1618	1401	0	1898	741	901	736	802	0
d__Bacteria;k__norank_d__Bacteria;p__Actinobacteriota;c__Coriobacteriia;o__Coriobacteriales;f__Atopobiaceae;g__Olsenella;s__metagenome_g__Olsenella; OTU15	43	0	26	0	0	0	0	0	0	0	0	30	54	0	18	0	0	0	0	0
d__Bacteria;k__norank_d__Bacteria;p__Firmicutes;c__Bacilli;o__Erysipelotrichales;f__Erysipelatoclostridiaceae;g__Erysipelotrichaceae_UCG-003;s__unclassified_g__Erysipelotrichaceae_UCG-003; OTU16	2	0	0	0	0	2	1	0	0	0	0	1	1	0	3	0	1	0	1	0
d__Bacteria;k__norank_d__Bacteria;p__Firmicutes;c__Clostridia;o__Oscillospirales;f__Ruminococcaceae;g__Faecalibacterium;s__unclassified_g__Faecalibacterium; OTU17	1	0	1	0	2	0	1	0	1	0	1	0	0	0	0	0	0	0	0	1
d__Bacteria;k__norank_d__Bacteria;p__Firmicutes;c__Clostridia;o__Lachnospirales;f__Lachnospiraceae;g__unclassified_f__Lachnospiraceae;s__unclassified_f__Lachnospiraceae; OTU18	25	0	27	0	0	0	0	0	0	0	0	29	16	0	27	1	2	0	0	0
d__Bacteria;k__norank_d__Bacteria;p__Firmicutes;c__Clostridia;o__Oscillospirales;f__Ruminococcaceae;g__Candidatus_Soleaferrea;s__Ruminococcaceae_bacterium_GD6; OTU19	1	0	0	0	0	0	1	0	0	3	3	0	0	1	0	0	1	1	0	4
d__Bacteria;k__norank_d__Bacteria;p__Firmicutes;c__Clostridia;o__Oscillospirales;f__Ruminococcaceae;g__norank_f__Ruminococcaceae;s__human_gut_metagenome_g__norank_f__Ruminococcaceae; OTU20	6	0	7	0	3	0	0	0	0	1	0	1	4	0	5	0	0	0	0	0
d__Bacteria;k__norank_d__Bacteria;p__Firmicutes;c__Clostridia;o__Lachnospirales;f__Lachnospiraceae;g__unclassified_f__Lachnospiraceae;s__unclassified_f__Lachnospiraceae; OTU21	14	0	25	0	0	0	0	0	0	0	0	23	21	0	38	0	0	0	0	0
d__Bacteria;k__norank_d__Bacteria;p__Firmicutes;c__Clostridia;o__Oscillospirales;f__Butyricicoccaceae;g__Butyricicoccus;s__uncultured_bacterium_g__Butyricicoccus; OTU22	69	1	100	0	9	0	0	0	0	8	10	55	24	9	44	0	0	0	0	9
d__Bacteria;k__norank_d__Bacteria;p__Firmicutes;c__Clostridia;o__Lachnospirales;f__Lachnospiraceae;g__Fusicatenibacter;s__uncultured_organism_g__Fusicatenibacter; OTU23	369	2	370	1	0	3	61	3	2	0	0	515	308	0	565	61	80	44	74	1
d__Bacteria;k__norank_d__Bacteria;p__Firmicutes;c__Clostridia;o__Lachnospirales;f__Lachnospiraceae;g__Lachnospiraceae_NC2004_group;s__unclassified_g__Lachnospiraceae_NC2004_group; OTU24	14	54	34	71	244	89	184	94	64	58	72	15	18	56	54	196	168	210	184	85
d__Bacteria;k__norank_d__Bacteria;p__Firmicutes;c__Clostridia;o__Oscillospirales;f__Ruminococcaceae;g__unclassified_f__Ruminococcaceae;s__unclassified_f__Ruminococcaceae; OTU25	9	1	17	4	4	2	0	3	2	2	3	13	12	5	21	0	0	0	0	1
d__Bacteria;k__norank_d__Bacteria;p__Bacteroidota;c__Bacteroidia;o__Bacteroidales;f__Prevotellaceae;g__Prevotella;s__Prevotella_copri; OTU26	119	165	267	125	162	119	158	107	89	182	279	311	186	325	380	23	27	35	54	361
d__Bacteria;k__norank_d__Bacteria;p__Firmicutes;c__Clostridia;o__Lachnospirales;f__Lachnospiraceae;g__Ruminococcus_gauvreauii_group;s__uncultured_rumen_bacterium_g__Ruminococcus_gauvreauii_group; OTU27	3	0	7	0	4	0	1	0	0	1	2	7	6	1	5	0	0	2	0	0
d__Bacteria;k__norank_d__Bacteria;p__Firmicutes;c__Clostridia;o__Lachnospirales;f__Lachnospiraceae;g__Lachnospiraceae_NC2004_group;s__uncultured_organism_g__Lachnospiraceae_NC2004_group; OTU28	59	150	148	156	2	127	45	202	146	0	1	54	67	1	82	38	35	51	70	1
d__Bacteria;k__norank_d__Bacteria;p__Firmicutes;c__Bacilli;o__Lactobacillales;f__Lactobacillaceae;g__Lactobacillus;s__Lactobacillus_reuteri; OTU29	5	4	5	0	0	9	1	0	0	3	6	7	5	0	11	0	0	1	1	0
d__Bacteria;k__norank_d__Bacteria;p__Proteobacteria;c__Gammaproteobacteria;o__Pseudomonadales;f__Moraxellaceae;g__Acinetobacter;s__Acinetobacter_sp._CIP_53.82; OTU30	4	0	13	0	0	0	0	0	0	0	0	0	0	0	0	0	0	0	0	0
d__Bacteria;k__norank_d__Bacteria;p__Firmicutes;c__Bacilli;o__Erysipelotrichales;f__Erysipelotrichaceae;g__Faecalicoccus;s__unclassified_g__Faecalicoccus; OTU31	6	0	4	0	0	0	0	0	0	0	0	1	5	1	1	0	0	0	0	1
d__Bacteria;k__norank_d__Bacteria;p__Firmicutes;c__Clostridia;o__Lachnospirales;f__Lachnospiraceae;g__Dorea;s__uncultured_organism_g__Dorea; OTU32	90	1	84	0	0	1	1	0	1	2	0	73	128	0	89	2	5	1	1	1
d__Bacteria;k__norank_d__Bacteria;p__Firmicutes;c__Clostridia;o__Lachnospirales;f__Lachnospiraceae;g__Tyzzerella;s__Anaerotignum_lactatifermentans; OTU33	215	11	196	27	211	13	0	10	8	141	130	261	157	148	180	0	0	0	0	120
d__Bacteria;k__norank_d__Bacteria;p__Proteobacteria;c__Gammaproteobacteria;o__Burkholderiales;f__Alcaligenaceae;g__Pelistega;s__uncultured_rumen_bacterium_g__Pelistega; OTU34	10	0	8	1	0	0	0	0	0	0	0	7	10	0	7	1	1	3	1	0
d__Bacteria;k__norank_d__Bacteria;p__Firmicutes;c__Negativicutes;o__Veillonellales-Selenomonadales;f__Selenomonadaceae;g__Mitsuokella;s__uncultured_bacterium_g__Mitsuokella; OTU35	9	1	1	0	1	0	0	0	2	2	2	4	6	6	2	0	0	0	0	3
d__Bacteria;k__norank_d__Bacteria;p__unclassified_k__norank_d__Bacteria;c__unclassified_k__norank_d__Bacteria;o__unclassified_k__norank_d__Bacteria;f__unclassified_k__norank_d__Bacteria;g__unclassified_k__norank_d__Bacteria;s__unclassified_k__norank_d__Bacteria; OTU36	3	0	0	0	0	1	0	0	0	1	0	4	3	0	1	0	0	0	0	2
d__Bacteria;k__norank_d__Bacteria;p__Firmicutes;c__Clostridia;o__Lachnospirales;f__Lachnospiraceae;g__Fusicatenibacter;s__uncultured_bacterium_g__Fusicatenibacter; OTU37	88	0	77	0	0	0	27	0	0	0	0	104	68	0	197	26	16	20	19	0
d__Bacteria;k__norank_d__Bacteria;p__Bacteroidota;c__Bacteroidia;o__Bacteroidales;f__Prevotellaceae;g__Prevotella;s__metagenome_g__Prevotella; OTU38	13	5	14	3	7	5	654	5	1	6	7	52	9	14	31	143	116	134	288	10
d__Bacteria;k__norank_d__Bacteria;p__Firmicutes;c__Clostridia;o__Peptostreptococcales-Tissierellales;f__Peptostreptococcaceae;g__Romboutsia;s__Romboutsia_ilealis; OTU39	0	4	1	3	15	3	8	1	0	14	7	2	1	5	1	5	3	3	3	9
d__Bacteria;k__norank_d__Bacteria;p__Bacteroidota;c__Bacteroidia;o__Bacteroidales;f__Bacteroidaceae;g__Bacteroides;s__unclassified_g__Bacteroides; OTU40	18	0	16	0	32	0	0	0	0	31	20	56	15	21	29	0	0	0	0	20
d__Bacteria;k__norank_d__Bacteria;p__Actinobacteriota;c__Coriobacteriia;o__Coriobacteriales;f__Eggerthellaceae;g__norank_f__Eggerthellaceae;s__uncultured_bacterium_g__norank_f__Eggerthellaceae; OTU41	2	0	2	0	0	0	0	0	0	0	0	4	0	0	2	0	0	0	0	0
d__Bacteria;k__norank_d__Bacteria;p__Firmicutes;c__Clostridia;o__Clostridia_UCG-014;f__norank_o__Clostridia_UCG-014;g__norank_f__norank_o__Clostridia_UCG-014;s__unclassified_g__norank_f__norank_o__Clostridia_UCG-014; OTU42	1670	72	1689	71	1	90	139	82	62	2	0	1770	1147	0	1289	225	198	141	138	0
d__Bacteria;k__norank_d__Bacteria;p__Firmicutes;c__Clostridia;o__Lachnospirales;f__Lachnospiraceae;g__Ruminococcus_torques_group;s__unclassified_g__Ruminococcus_torques_group; OTU43	5022	141	5698	136	10	116	22	152	93	13	17	4681	5459	9	5692	13	13	13	19	15
d__Bacteria;k__norank_d__Bacteria;p__Firmicutes;c__Clostridia;o__Oscillospirales;f__Eubacterium_coprostanoligenes_group;g__norank_f__Eubacterium_coprostanoligenes_group;s__uncultured_bacterium_g__norank_f__Eubacterium_coprostanoligenes_group; OTU44	2	0	0	0	0	0	0	0	0	0	0	1	0	0	1	0	0	1	0	0
d__Bacteria;k__norank_d__Bacteria;p__Halanaerobiaeota;c__Halanaerobiia;o__Halanaerobiales;f__Halanaerobiaceae;g__Halocella;s__uncultured_Firmicutes_bacterium_g__Halocella; OTU45	0	0	0	0	0	0	0	0	0	1	0	1	0	0	0	0	1	0	0	0
d__Bacteria;k__norank_d__Bacteria;p__Bacteroidota;c__Bacteroidia;o__Bacteroidales;f__Rikenellaceae;g__Rikenellaceae_RC9_gut_group;s__uncultured_bacterium_g__Rikenellaceae_RC9_gut_group; OTU46	0	0	1	0	0	0	0	0	0	0	0	3	0	0	0	0	0	0	0	0
d__Bacteria;k__norank_d__Bacteria;p__Firmicutes;c__Bacilli;o__Erysipelotrichales;f__Erysipelotrichaceae;g__Faecalicoccus;s__Faecalicoccus_pleomorphus; OTU47	507	3	381	1	57	0	22	2	2	75	73	453	485	48	411	21	22	41	34	38
d__Bacteria;k__norank_d__Bacteria;p__Firmicutes;c__Clostridia;o__Clostridia_UCG-014;f__norank_o__Clostridia_UCG-014;g__norank_f__norank_o__Clostridia_UCG-014;s__uncultured_bacterium_g__norank_f__norank_o__Clostridia_UCG-014; OTU48	22	0	12	0	2	0	0	0	0	1	3	19	12	0	12	1	0	0	1	1
d__Bacteria;k__norank_d__Bacteria;p__Firmicutes;c__Clostridia;o__Monoglobales;f__Monoglobaceae;g__Monoglobus;s__uncultured_organism_g__Monoglobus; OTU49	0	0	0	2	0	1	1	0	1	0	0	0	0	0	1	0	0	2	0	0
d__Bacteria;k__norank_d__Bacteria;p__Firmicutes;c__Clostridia;o__Lachnospirales;f__Lachnospiraceae;g__Eubacterium_hallii_group;s__uncultured_bacterium_g__Eubacterium_hallii_group; OTU50	15	0	7	0	0	0	0	0	0	0	0	11	14	0	25	0	0	0	0	0
d__Bacteria;k__norank_d__Bacteria;p__Actinobacteriota;c__Actinobacteria;o__Bifidobacteriales;f__Bifidobacteriaceae;g__Bifidobacterium;s__unclassified_g__Bifidobacterium; OTU51	2	3	1	3	0	1	0	3	0	0	0	0	1	0	2	0	1	3	1	0
d__Bacteria;k__norank_d__Bacteria;p__Firmicutes;c__Negativicutes;o__Veillonellales-Selenomonadales;f__Selenomonadaceae;g__unclassified_f__Selenomonadaceae;s__unclassified_f__Selenomonadaceae; OTU52	0	0	1	0	0	0	0	0	0	0	0	0	0	0	1	0	0	0	0	0
d__Bacteria;k__norank_d__Bacteria;p__Bacteroidota;c__Bacteroidia;o__Bacteroidales;f__Prevotellaceae;g__Alloprevotella;s__unclassified_g__Alloprevotella; OTU53	0	0	2	5	0	1	0	1	3	0	0	1	1	0	1	0	0	0	0	0
d__Bacteria;k__norank_d__Bacteria;p__Firmicutes;c__Clostridia;o__Peptostreptococcales-Tissierellales;f__Anaerovoracaceae;g__Eubacterium_nodatum_group;s__Eubacterium_sp._68-3-10; OTU54	9	0	6	0	9	0	2	0	0	11	9	5	4	14	7	2	1	6	3	7
d__Bacteria;k__norank_d__Bacteria;p__Firmicutes;c__Clostridia;o__Oscillospirales;f__Ruminococcaceae;g__Fournierella;s__uncultured_organism_g__Fournierella; OTU55	17	0	16	1	2	0	0	0	0	7	6	13	9	6	11	0	1	1	1	4
d__Bacteria;k__norank_d__Bacteria;p__Firmicutes;c__Clostridia;o__Lachnospirales;f__Lachnospiraceae;g__Ruminococcus_gauvreauii_group;s__uncultured_bacterium_g__Ruminococcus_gauvreauii_group; OTU56	77	0	72	1	6	0	0	1	3	15	7	68	60	5	68	0	1	0	0	13
d__Bacteria;k__norank_d__Bacteria;p__Firmicutes;c__Bacilli;o__Lactobacillales;f__Lactobacillaceae;g__Lactobacillus;s__unclassified_g__Lactobacillus; OTU57	1	0	0	0	0	0	0	0	0	0	0	2	0	0	2	0	0	0	0	0
d__Bacteria;k__norank_d__Bacteria;p__Firmicutes;c__Clostridia;o__Lachnospirales;f__Lachnospiraceae;g__Ruminococcus_torques_group;s__uncultured_bacterium_g__Ruminococcus_torques_group; OTU58	418	12	382	8	0	12	0	11	6	0	0	292	285	0	402	0	0	0	0	0
d__Bacteria;k__norank_d__Bacteria;p__Firmicutes;c__Bacilli;o__Lactobacillales;f__Lactobacillaceae;g__Lactobacillus;s__Lactobacillus_salivarius; OTU59	124	0	113	0	4	1	5	0	0	8	8	107	84	5	92	3	6	3	7	12
d__Bacteria;k__norank_d__Bacteria;p__Firmicutes;c__Bacilli;o__Lactobacillales;f__Lactobacillaceae;g__Lactobacillus;s__Lactobacillus_mucosae_LM1; OTU60	9	0	7	0	0	0	2	0	0	0	0	4	11	0	13	0	3	1	1	0
d__Bacteria;k__norank_d__Bacteria;p__Firmicutes;c__Clostridia;o__Peptostreptococcales-Tissierellales;f__Peptostreptococcaceae;g__Sporacetigenium;s__uncultured_bacterium_g__Sporacetigenium; OTU61	0	0	0	0	0	0	0	0	0	0	0	0	0	0	1	0	0	0	1	0
d__Bacteria;k__norank_d__Bacteria;p__Actinobacteriota;c__Coriobacteriia;o__Coriobacteriales;f__Coriobacteriaceae;g__Collinsella;s__unclassified_g__Collinsella; OTU62	1	23	3	20	3	16	4	12	22	0	1	1	0	1	2	2	5	5	1	0
d__Bacteria;k__norank_d__Bacteria;p__Firmicutes;c__Clostridia;o__Lachnospirales;f__Lachnospiraceae;g__unclassified_f__Lachnospiraceae;s__unclassified_f__Lachnospiraceae; OTU63	4	0	2	3	0	3	0	4	0	1	1	6	4	0	9	0	1	0	1	0
d__Bacteria;k__norank_d__Bacteria;p__Bacteroidota;c__Bacteroidia;o__Bacteroidales;f__Prevotellaceae;g__Prevotella;s__unclassified_g__Prevotella; OTU64	115	0	114	0	0	0	0	0	0	0	0	156	129	0	151	0	0	0	0	0
d__Bacteria;k__norank_d__Bacteria;p__Firmicutes;c__Bacilli;o__Erysipelotrichales;f__Erysipelotrichaceae;g__Allobaculum;s__uncultured_bacterium_g__Allobaculum; OTU65	0	0	1	0	0	0	0	0	0	0	0	0	2	0	1	2	0	0	0	0
d__Bacteria;k__norank_d__Bacteria;p__Firmicutes;c__Bacilli;o__Erysipelotrichales;f__Erysipelatoclostridiaceae;g__Sharpea;s__unclassified_g__Sharpea; OTU66	0	0	0	0	0	0	0	1	0	0	0	0	0	0	1	0	0	0	0	2
d__Bacteria;k__norank_d__Bacteria;p__Bacteroidota;c__Bacteroidia;o__Bacteroidales;f__Prevotellaceae;g__Prevotella;s__uncultured_bacterium_g__Prevotella; OTU67	10	16	24	6	2	9	0	8	6	0	7	21	9	3	21	0	0	0	0	3
d__Bacteria;k__norank_d__Bacteria;p__Actinobacteriota;c__Coriobacteriia;o__Coriobacteriales;f__Eggerthellaceae;g__Eggerthella;s__uncultured_bacterium_g__Eggerthella; OTU68	0	0	0	2	8	0	0	0	0	22	31	0	0	14	1	2	0	0	0	32
d__Bacteria;k__norank_d__Bacteria;p__Firmicutes;c__Clostridia;o__Lachnospirales;f__Lachnospiraceae;g__Anaerostipes;s__unclassified_g__Anaerostipes; OTU69	35	7	42	2	0	4	50	6	4	0	0	40	38	0	57	36	27	40	33	0
d__Bacteria;k__norank_d__Bacteria;p__Proteobacteria;c__Gammaproteobacteria;o__Aeromonadales;f__Succinivibrionaceae;g__Succinivibrio;s__uncultured_bacterium_g__Succinivibrio; OTU70	7	6	6	3	2	6	0	7	6	1	1	4	5	2	8	0	0	0	0	1
d__Bacteria;k__norank_d__Bacteria;p__Firmicutes;c__Clostridia;o__Clostridia_UCG-014;f__norank_o__Clostridia_UCG-014;g__norank_f__norank_o__Clostridia_UCG-014;s__unclassified_g__norank_f__norank_o__Clostridia_UCG-014; OTU71	17	1	27	0	0	0	0	0	0	0	0	26	22	0	26	0	1	0	2	0
d__Bacteria;k__norank_d__Bacteria;p__Firmicutes;c__Clostridia;o__Oscillospirales;f__Ruminococcaceae;g__norank_f__Ruminococcaceae;s__unclassified_g__norank_f__Ruminococcaceae; OTU72	290	9	244	8	57	15	0	14	5	72	44	286	241	44	283	0	0	1	0	38
d__Bacteria;k__norank_d__Bacteria;p__Bacteroidota;c__Bacteroidia;o__Bacteroidales;f__Prevotellaceae;g__norank_f__Prevotellaceae;s__uncultured_bacterium_g__norank_f__Prevotellaceae; OTU73	7	4	3	0	0	4	0	2	1	0	0	9	2	0	3	0	0	0	0	0
d__Bacteria;k__norank_d__Bacteria;p__Firmicutes;c__Clostridia;o__Lachnospirales;f__Lachnospiraceae;g__Anaerostipes;s__unclassified_g__Anaerostipes; OTU74	3	0	2	0	0	0	0	0	0	0	0	6	6	0	14	0	0	0	0	0
d__Bacteria;k__norank_d__Bacteria;p__Actinobacteriota;c__Actinobacteria;o__Corynebacteriales;f__Nocardiaceae;g__Rhodococcus;s__Rhodococcus_erythropolis; OTU75	0	0	0	0	0	0	0	0	0	0	1	0	0	1	2	1	0	0	0	0
d__Bacteria;k__norank_d__Bacteria;p__Firmicutes;c__Clostridia;o__Oscillospirales;f__Ruminococcaceae;g__norank_f__Ruminococcaceae;s__unclassified_g__norank_f__Ruminococcaceae; OTU76	4	0	9	0	0	0	0	0	0	0	0	5	13	0	7	0	0	0	0	0
d__Bacteria;k__norank_d__Bacteria;p__Firmicutes;c__Negativicutes;o__Acidaminococcales;f__Acidaminococcaceae;g__Phascolarctobacterium;s__unclassified_g__Phascolarctobacterium; OTU77	67	80	39	172	5	92	23	157	149	9	30	90	44	16	116	69	38	94	20	11
d__Bacteria;k__norank_d__Bacteria;p__Firmicutes;c__Clostridia;o__Lachnospirales;f__Lachnospiraceae;g__Dorea;s__Dorea_formicigenerans_ATCC_27755; OTU78	1649	51	1255	34	190	57	158	31	24	199	150	1720	1549	184	1572	147	178	116	175	199
d__Bacteria;k__norank_d__Bacteria;p__Firmicutes;c__Clostridia;o__Oscillospirales;f__Ruminococcaceae;g__Ruminococcus;s__Ruminococcus_sp._N15.MGS-57_g__Ruminococcus; OTU79	9	0	12	0	0	0	0	0	0	0	0	2	4	0	4	0	0	0	1	0
d__Bacteria;k__norank_d__Bacteria;p__Firmicutes;c__Clostridia;o__Oscillospirales;f__Butyricicoccaceae;g__norank_f__Butyricicoccaceae;s__uncultured_bacterium_g__norank_f__Butyricicoccaceae; OTU80	49	0	25	0	0	0	0	0	0	0	0	39	33	0	46	0	0	0	0	0
d__Bacteria;k__norank_d__Bacteria;p__unclassified_k__norank_d__Bacteria;c__unclassified_k__norank_d__Bacteria;o__unclassified_k__norank_d__Bacteria;f__unclassified_k__norank_d__Bacteria;g__unclassified_k__norank_d__Bacteria;s__unclassified_k__norank_d__Bacteria; OTU81	5	0	1	0	3	1	0	0	0	0	0	2	2	1	5	0	0	0	0	0
d__Bacteria;k__norank_d__Bacteria;p__Firmicutes;c__Clostridia;o__Clostridia_UCG-014;f__norank_o__Clostridia_UCG-014;g__norank_f__norank_o__Clostridia_UCG-014;s__unclassified_g__norank_f__norank_o__Clostridia_UCG-014; OTU82	28	1	10	5	0	2	2	1	5	0	0	16	11	0	19	2	0	4	2	0
d__Bacteria;k__norank_d__Bacteria;p__Firmicutes;c__Negativicutes;o__Veillonellales-Selenomonadales;f__Selenomonadaceae;g__Megamonas;s__uncultured_organism_g__Megamonas; OTU83	7	18	9	12	6	8	1	15	10	6	15	11	16	26	9	2	1	0	0	7
d__Bacteria;k__norank_d__Bacteria;p__Firmicutes;c__Clostridia;o__Lachnospirales;f__Lachnospiraceae;g__Blautia;s__unclassified_g__Blautia; OTU84	4699	653	3396	657	0	519	0	488	461	0	0	3812	2937	0	4949	0	0	0	0	0
d__Bacteria;k__norank_d__Bacteria;p__Firmicutes;c__Clostridia;o__Lachnospirales;f__Lachnospiraceae;g__Eubacterium_hallii_group;s__unclassified_g__Eubacterium_hallii_group; OTU85	444	5	337	7	0	7	1	4	7	0	0	400	355	0	556	2	3	3	2	0
d__Bacteria;k__norank_d__Bacteria;p__Bacteroidota;c__Bacteroidia;o__Bacteroidales;f__Bacteroidaceae;g__Bacteroides;s__Bacteroides_coprocola_DSM_17136; OTU86	13	0	7	0	6	0	0	0	0	4	6	23	10	4	13	0	0	0	0	3
d__Bacteria;k__norank_d__Bacteria;p__Firmicutes;c__Clostridia;o__unclassified_c__Clostridia;f__unclassified_c__Clostridia;g__unclassified_c__Clostridia;s__unclassified_c__Clostridia; OTU87	47	3	38	1	0	1	0	2	0	0	0	34	43	0	45	0	0	0	0	0
d__Bacteria;k__norank_d__Bacteria;p__Cyanobacteria;c__Vampirivibrionia;o__Gastranaerophilales;f__norank_o__Gastranaerophilales;g__norank_f__norank_o__Gastranaerophilales;s__uncultured_bacterium_g__norank_f__norank_o__Gastranaerophilales; OTU88	208	0	95	0	0	0	0	0	0	0	0	169	102	0	160	0	0	0	0	1
d__Bacteria;k__norank_d__Bacteria;p__Bacteroidota;c__Bacteroidia;o__Bacteroidales;f__Prevotellaceae;g__Prevotella;s__Prevotella_sp._DJF_CP65; OTU89	1	15	6	18	63	14	20	17	16	43	116	9	3	235	3	11	7	10	22	109
d__Bacteria;k__norank_d__Bacteria;p__Actinobacteriota;c__Actinobacteria;o__Bifidobacteriales;f__Bifidobacteriaceae;g__Bifidobacterium;s__unclassified_g__Bifidobacterium; OTU90	13	10	5	4	2	3	8	3	7	1	3	0	5	3	4	4	11	4	3	4
d__Bacteria;k__norank_d__Bacteria;p__Actinobacteriota;c__Actinobacteria;o__Micrococcales;f__Micrococcaceae;g__Kocuria;s__Rothia_kristinae; OTU91	0	0	2	0	0	0	0	0	0	1	1	4	1	3	0	0	0	0	0	0
d__Bacteria;k__norank_d__Bacteria;p__Actinobacteriota;c__Actinobacteria;o__Actinomycetales;f__Actinomycetaceae;g__Actinomyces;s__Schaalia_hyovaginalis; OTU92	30	1	24	0	2	1	27	1	1	19	13	26	25	12	32	27	32	50	55	7
d__Bacteria;k__norank_d__Bacteria;p__Bacteroidota;c__Bacteroidia;o__Bacteroidales;f__Muribaculaceae;g__norank_f__Muribaculaceae;s__unclassified_g__norank_f__Muribaculaceae; OTU93	0	0	0	0	3	1	0	1	1	3	8	0	0	1	0	0	0	0	0	5
d__Bacteria;k__norank_d__Bacteria;p__Bacteroidota;c__Bacteroidia;o__Bacteroidales;f__Bacteroidaceae;g__Bacteroides;s__Bacteroides_uniformis; OTU94	0	2	0	18	227	9	0	10	9	126	111	0	0	142	0	1	2	0	0	117
d__Bacteria;k__norank_d__Bacteria;p__Firmicutes;c__Clostridia;o__Oscillospirales;f__Ruminococcaceae;g__Negativibacillus;s__uncultured_bacterium_g__Negativibacillus; OTU95	36	100	48	68	865	72	0	62	57	604	493	36	15	669	29	0	0	0	0	449
d__Bacteria;k__norank_d__Bacteria;p__Firmicutes;c__Clostridia;o__Oscillospirales;f__Ruminococcaceae;g__Subdoligranulum;s__uncultured_bacterium_g__Subdoligranulum; OTU96	202	230	271	520	788	319	7	394	470	1997	1998	194	131	1727	155	15	9	11	15	1759
d__Bacteria;k__norank_d__Bacteria;p__Firmicutes;c__Clostridia;o__Oscillospirales;f__Eubacterium_coprostanoligenes_group;g__norank_f__Eubacterium_coprostanoligenes_group;s__uncultured_bacterium_g__norank_f__Eubacterium_coprostanoligenes_group; OTU97	0	0	0	0	14	0	0	0	0	12	14	0	0	13	0	0	0	0	0	7
d__Bacteria;k__norank_d__Bacteria;p__Firmicutes;c__Clostridia;o__Oscillospirales;f__Ruminococcaceae;g__Candidatus_Soleaferrea;s__Ruminococcaceae_bacterium_Marseille-P2935; OTU98	0	0	0	0	5	0	0	0	0	0	0	0	0	1	0	0	0	0	0	0
d__Bacteria;k__norank_d__Bacteria;p__Firmicutes;c__Clostridia;o__unclassified_c__Clostridia;f__unclassified_c__Clostridia;g__unclassified_c__Clostridia;s__unclassified_c__Clostridia; OTU99	0	0	1	0	317	0	4	0	0	91	90	2	1	100	1	2	2	5	4	112
d__Bacteria;k__norank_d__Bacteria;p__Firmicutes;c__Clostridia;o__Clostridia_UCG-014;f__norank_o__Clostridia_UCG-014;g__norank_f__norank_o__Clostridia_UCG-014;s__unclassified_g__norank_f__norank_o__Clostridia_UCG-014; OTU100	0	0	0	0	3	0	21	0	0	2	0	1	0	0	0	31	24	28	26	1
d__Bacteria;k__norank_d__Bacteria;p__Bacteroidota;c__Bacteroidia;o__Bacteroidales;f__Rikenellaceae;g__Rikenellaceae_RC9_gut_group;s__unclassified_g__Rikenellaceae_RC9_gut_group; OTU101	0	0	0	0	1	0	0	0	0	0	0	0	0	0	0	0	0	0	0	1
d__Bacteria;k__norank_d__Bacteria;p__Firmicutes;c__Clostridia;o__Lachnospirales;f__Lachnospiraceae;g__Blautia;s__unclassified_g__Blautia; OTU102	9	125	12	109	11	109	5	143	130	10	3	9	12	9	10	10	4	8	7	8
d__Bacteria;k__norank_d__Bacteria;p__Firmicutes;c__Clostridia;o__unclassified_c__Clostridia;f__unclassified_c__Clostridia;g__unclassified_c__Clostridia;s__unclassified_c__Clostridia; OTU103	0	0	0	0	455	0	1	0	0	142	169	0	0	153	1	0	0	0	0	204
d__Bacteria;k__norank_d__Bacteria;p__Firmicutes;c__Clostridia;o__Oscillospirales;f__norank_o__Oscillospirales;g__norank_f__norank_o__Oscillospirales;s__metagenome_g__norank_f__norank_o__Oscillospirales; OTU104	0	0	0	0	2	0	0	0	0	2	3	0	0	6	0	0	0	0	0	2
d__Bacteria;k__norank_d__Bacteria;p__Firmicutes;c__Clostridia;o__Lachnospirales;f__Lachnospiraceae;g__Blautia;s__unclassified_g__Blautia; OTU105	3	0	3	0	30	0	0	0	0	20	24	3	2	14	5	0	0	0	0	16
d__Bacteria;k__norank_d__Bacteria;p__unclassified_k__norank_d__Bacteria;c__unclassified_k__norank_d__Bacteria;o__unclassified_k__norank_d__Bacteria;f__unclassified_k__norank_d__Bacteria;g__unclassified_k__norank_d__Bacteria;s__unclassified_k__norank_d__Bacteria; OTU106	0	0	0	0	1	0	2	0	0	0	0	0	0	0	0	1	5	0	1	0
d__Bacteria;k__norank_d__Bacteria;p__Firmicutes;c__Clostridia;o__Oscillospirales;f__Oscillospiraceae;g__Flavonifractor;s__uncultured_bacterium_g__Flavonifractor; OTU107	10	8	16	23	55	6	6	9	21	62	52	12	9	49	6	1	4	9	12	38
d__Bacteria;k__norank_d__Bacteria;p__Bacteroidota;c__Bacteroidia;o__Bacteroidales;f__Muribaculaceae;g__norank_f__Muribaculaceae;s__uncultured_bacterium_g__norank_f__Muribaculaceae; OTU108	0	0	0	0	2	0	0	0	0	0	0	0	0	0	0	0	0	0	0	0
d__Bacteria;k__norank_d__Bacteria;p__Firmicutes;c__Clostridia;o__unclassified_c__Clostridia;f__unclassified_c__Clostridia;g__unclassified_c__Clostridia;s__unclassified_c__Clostridia; OTU109	1	0	2	0	58	0	82	0	0	22	14	2	3	18	2	63	61	50	69	23
d__Bacteria;k__norank_d__Bacteria;p__Bacteroidota;c__Bacteroidia;o__Bacteroidales;f__Prevotellaceae;g__unclassified_f__Prevotellaceae;s__unclassified_f__Prevotellaceae; OTU110	0	0	0	0	4	0	0	0	0	0	0	0	0	0	0	0	0	0	0	3
d__Bacteria;k__norank_d__Bacteria;p__Firmicutes;c__Negativicutes;o__Veillonellales-Selenomonadales;f__Veillonellaceae;g__Allisonella;s__uncultured_bacterium_g__Allisonella; OTU111	1	4	2	3	9	1	4	2	3	10	8	4	0	15	2	5	6	0	0	11
d__Bacteria;k__norank_d__Bacteria;p__Firmicutes;c__Clostridia;o__Lachnospirales;f__Lachnospiraceae;g__unclassified_f__Lachnospiraceae;s__unclassified_f__Lachnospiraceae; OTU112	0	2	0	1	112	2	0	5	1	52	42	1	0	51	4	0	0	0	0	55
d__Bacteria;k__norank_d__Bacteria;p__Firmicutes;c__Clostridia;o__Lachnospirales;f__Lachnospiraceae;g__unclassified_f__Lachnospiraceae;s__unclassified_f__Lachnospiraceae; OTU113	30	4	33	12	124	8	51	6	4	53	58	28	27	51	74	36	42	64	54	72
d__Bacteria;k__norank_d__Bacteria;p__Firmicutes;c__Clostridia;o__Oscillospirales;f__Oscillospiraceae;g__Colidextribacter;s__unclassified_g__Colidextribacter; OTU114	21	6	39	4	58	10	0	5	2	41	52	13	7	46	17	0	1	0	0	49
d__Bacteria;k__norank_d__Bacteria;p__Firmicutes;c__Clostridia;o__Peptostreptococcales-Tissierellales;f__Anaerovoracaceae;g__Mogibacterium;s__uncultured_Enterococcus_sp._g__Mogibacterium; OTU115	0	2	1	0	454	0	0	2	0	1780	719	1	1	380	2	0	1	2	2	272
d__Bacteria;k__norank_d__Bacteria;p__Firmicutes;c__Clostridia;o__Lachnospirales;f__Lachnospiraceae;g__Sellimonas;s__uncultured_bacterium_g__Sellimonas; OTU116	0	0	0	0	3	0	0	0	0	1	2	0	0	4	0	0	0	0	0	4
d__Bacteria;k__norank_d__Bacteria;p__Proteobacteria;c__Alphaproteobacteria;o__Rhodospirillales;f__norank_o__Rhodospirillales;g__norank_f__norank_o__Rhodospirillales;s__uncultured_bacterium_g__norank_f__norank_o__Rhodospirillales; OTU117	0	0	0	0	0	0	0	0	0	0	0	0	0	1	0	0	0	0	0	1
d__Bacteria;k__norank_d__Bacteria;p__Firmicutes;c__Clostridia;o__Oscillospirales;f__Ruminococcaceae;g__unclassified_f__Ruminococcaceae;s__unclassified_f__Ruminococcaceae; OTU118	0	0	0	0	3	0	0	0	0	6	4	0	0	3	0	0	0	0	0	7
d__Bacteria;k__norank_d__Bacteria;p__Firmicutes;c__Clostridia;o__Oscillospirales;f__Ruminococcaceae;g__norank_f__Ruminococcaceae;s__unclassified_g__norank_f__Ruminococcaceae; OTU119	0	0	0	0	2	0	0	0	0	11	6	0	0	4	0	0	0	0	0	2
d__Bacteria;k__norank_d__Bacteria;p__Proteobacteria;c__Alphaproteobacteria;o__Rhizobiales;f__Devosiaceae;g__Devosia;s__uncultured_bacterium_g__Devosia; OTU120	0	0	0	0	2	0	0	0	0	1	1	0	0	0	0	0	0	0	0	1
d__Bacteria;k__norank_d__Bacteria;p__Firmicutes;c__Clostridia;o__Oscillospirales;f__Oscillospiraceae;g__Oscillospira;s__uncultured_organism_g__Oscillospira; OTU121	2	8	3	9	138	3	0	7	4	54	58	3	2	60	6	0	0	0	0	75
d__Bacteria;k__norank_d__Bacteria;p__Firmicutes;c__Clostridia;o__Lachnospirales;f__Lachnospiraceae;g__Lachnospira;s__uncultured_bacterium_g__Lachnospira; OTU122	0	0	0	0	0	0	0	0	0	0	1	0	0	2	0	0	0	0	0	1
d__Bacteria;k__norank_d__Bacteria;p__Actinobacteriota;c__Actinobacteria;o__Actinomycetales;f__Actinomycetaceae;g__Trueperella;s__unclassified_g__Trueperella; OTU123	0	0	0	0	0	0	5	0	0	0	0	1	0	0	0	2	5	4	4	1
d__Bacteria;k__norank_d__Bacteria;p__Actinobacteriota;c__Coriobacteriia;o__Coriobacteriales;f__Eggerthellaceae;g__Paraeggerthella;s__unclassified_g__Paraeggerthella; OTU124	0	0	0	0	65	0	0	0	0	165	219	0	1	151	0	0	0	0	0	195
d__Bacteria;k__norank_d__Bacteria;p__Firmicutes;c__Clostridia;o__Lachnospirales;f__Lachnospiraceae;g__Ruminococcus_gauvreauii_group;s__uncultured_bacterium_g__Ruminococcus_gauvreauii_group; OTU125	333	29	275	28	43	28	8	33	27	77	38	267	260	36	282	10	10	12	5	64
d__Bacteria;k__norank_d__Bacteria;p__Firmicutes;c__Clostridia;o__Oscillospirales;f__Ruminococcaceae;g__unclassified_f__Ruminococcaceae;s__unclassified_f__Ruminococcaceae; OTU126	0	0	0	0	26	0	0	0	0	52	89	0	0	76	0	0	0	1	0	58
d__Bacteria;k__norank_d__Bacteria;p__Firmicutes;c__Clostridia;o__Oscillospirales;f__Clostridium_methylpentosum_group;g__norank_f__Clostridium_methylpentosum_group;s__unclassified_g__norank_f__Clostridium_methylpentosum_group; OTU127	0	0	0	0	5	0	0	0	0	10	7	0	0	6	0	0	0	0	0	7
d__Bacteria;k__norank_d__Bacteria;p__Firmicutes;c__Clostridia;o__Oscillospirales;f__Ruminococcaceae;g__unclassified_f__Ruminococcaceae;s__unclassified_f__Ruminococcaceae; OTU128	0	0	0	0	31	0	0	0	0	16	31	0	0	27	0	0	0	0	0	25
d__Bacteria;k__norank_d__Bacteria;p__Firmicutes;c__Clostridia;o__Oscillospirales;f__Ruminococcaceae;g__UBA1819;s__uncultured_organism_g__UBA1819; OTU129	0	0	0	0	24	0	0	0	0	64	94	0	0	51	0	0	0	0	2	57
d__Bacteria;k__norank_d__Bacteria;p__Actinobacteriota;c__Coriobacteriia;o__Coriobacteriales;f__Coriobacteriales_Incertae_Sedis;g__norank_f__Coriobacteriales_Incertae_Sedis;s__uncultured_organism_g__norank_f__Coriobacteriales_Incertae_Sedis; OTU130	0	0	0	0	2	0	0	0	0	3	2	0	0	0	0	0	0	0	0	3
d__Bacteria;k__norank_d__Bacteria;p__Firmicutes;c__Clostridia;o__Oscillospirales;f__Ruminococcaceae;g__norank_f__Ruminococcaceae;s__metagenome_g__norank_f__Ruminococcaceae; OTU131	0	0	0	0	4	0	0	0	0	3	2	0	0	3	0	0	0	0	0	5
d__Bacteria;k__norank_d__Bacteria;p__Firmicutes;c__Clostridia;o__Oscillospirales;f__Ruminococcaceae;g__Subdoligranulum;s__unclassified_g__Subdoligranulum; OTU132	0	0	0	0	36	0	0	0	0	79	66	0	0	76	0	0	0	0	0	70
d__Bacteria;k__norank_d__Bacteria;p__Proteobacteria;c__Gammaproteobacteria;o__Pseudomonadales;f__Moraxellaceae;g__Psychrobacter;s__Psychrobacter_faecalis; OTU133	12	0	2	0	1	0	0	0	0	9	17	8	0	1	2	0	0	0	0	7
d__Bacteria;k__norank_d__Bacteria;p__Firmicutes;c__Bacilli;o__Lactobacillales;f__Streptococcaceae;g__Lactococcus;s__unclassified_g__Lactococcus; OTU134	0	0	0	5	456	1	82	1	1	535	506	0	0	286	0	64	81	77	88	500
d__Bacteria;k__norank_d__Bacteria;p__Firmicutes;c__Clostridia;o__Oscillospirales;f__Ruminococcaceae;g__Candidatus_Soleaferrea;s__uncultured_Anaerotruncus_sp._g__Candidatus_Soleaferrea; OTU135	0	1	0	0	2	0	0	0	0	10	13	0	0	9	0	0	0	0	0	5
d__Bacteria;k__norank_d__Bacteria;p__Firmicutes;c__Clostridia;o__Clostridiales;f__Clostridiaceae;g__Clostridium_sensu_stricto_18;s__unclassified_g__Clostridium_sensu_stricto_18; OTU136	0	0	0	0	0	0	0	0	0	1	0	0	0	0	0	0	0	0	0	1
d__Bacteria;k__norank_d__Bacteria;p__Firmicutes;c__Clostridia;o__Eubacteriales;f__Anaerofustaceae;g__Anaerofustis;s__Anaerofustis_stercorihominis_DSM_17244; OTU137	0	0	0	0	1	0	0	0	0	1	0	0	0	0	0	0	0	0	0	2
d__Bacteria;k__norank_d__Bacteria;p__Firmicutes;c__Clostridia;o__Oscillospirales;f__unclassified_o__Oscillospirales;g__unclassified_o__Oscillospirales;s__unclassified_o__Oscillospirales; OTU138	0	0	0	0	0	0	0	0	0	0	0	0	0	0	0	0	0	0	0	2
d__Bacteria;k__norank_d__Bacteria;p__Proteobacteria;c__Alphaproteobacteria;o__Rhizobiales;f__Rhizobiaceae;g__Aureimonas;s__uncultured_bacterium_g__Aureimonas; OTU139	0	0	0	0	0	0	0	0	0	1	0	0	0	0	0	0	0	0	0	1
d__Bacteria;k__norank_d__Bacteria;p__Firmicutes;c__Clostridia;o__Lachnospirales;f__Lachnospiraceae;g__norank_f__Lachnospiraceae;s__butyrate-producing_bacterium_L2-10; OTU140	0	0	0	2	1	0	0	1	2	3	4	1	1	1	0	0	0	0	0	2
d__Bacteria;k__norank_d__Bacteria;p__Firmicutes;c__Bacilli;o__Lactobacillales;f__Streptococcaceae;g__Streptococcus;s__Streptococcus_salivarius_subsp._thermophilus; OTU141	52	2	27	1	36	2	18	2	0	61	39	46	56	42	37	19	17	22	14	51
d__Bacteria;k__norank_d__Bacteria;p__Firmicutes;c__Clostridia;o__Peptostreptococcales-Tissierellales;f__Peptostreptococcaceae;g__Intestinibacter;s__uncultured_bacterium_g__Intestinibacter; OTU142	0	0	2	0	1	0	0	0	0	1	3	0	0	4	0	0	0	1	0	7
d__Bacteria;k__norank_d__Bacteria;p__Firmicutes;c__Clostridia;o__Oscillospirales;f__Ruminococcaceae;g__Candidatus_Soleaferrea;s__unclassified_g__Candidatus_Soleaferrea; OTU143	0	0	0	0	13	1	0	0	0	33	31	0	0	39	0	0	0	0	0	42
d__Bacteria;k__norank_d__Bacteria;p__Actinobacteriota;c__Actinobacteria;o__Micrococcales;f__Dermabacteraceae;g__Brachybacterium;s__uncultured_bacterium_g__Brachybacterium; OTU144	1	0	1	0	1	0	0	1	0	0	2	0	0	0	0	0	0	0	0	1
d__Bacteria;k__norank_d__Bacteria;p__Firmicutes;c__Bacilli;o__Erysipelotrichales;f__Erysipelatoclostridiaceae;g__Erysipelatoclostridium;s__unclassified_g__Erysipelatoclostridium; OTU145	1	0	0	0	0	0	0	0	0	3	1	0	0	0	0	0	0	0	0	1
d__Bacteria;k__norank_d__Bacteria;p__Firmicutes;c__Negativicutes;o__Veillonellales-Selenomonadales;f__Selenomonadaceae;g__Mitsuokella;s__uncultured_bacterium_g__Mitsuokella; OTU146	0	0	0	0	1	0	0	0	1	1	1	0	0	1	0	0	0	0	0	0
d__Bacteria;k__norank_d__Bacteria;p__Firmicutes;c__Bacilli;o__Lactobacillales;f__Lactobacillaceae;g__Lactobacillus;s__unclassified_g__Lactobacillus; OTU147	0	0	0	0	0	4	0	0	0	9	6	0	0	0	0	0	0	4	0	2
d__Bacteria;k__norank_d__Bacteria;p__Proteobacteria;c__Alphaproteobacteria;o__Rhodobacterales;f__Rhodobacteraceae;g__Paracoccus;s__unclassified_g__Paracoccus; OTU148	0	0	0	0	0	0	0	0	0	0	3	1	0	0	0	0	0	0	0	1
d__Bacteria;k__norank_d__Bacteria;p__Firmicutes;c__Negativicutes;o__Veillonellales-Selenomonadales;f__Selenomonadaceae;g__Anaerovibrio;s__uncultured_bacterium_g__Anaerovibrio; OTU149	3	0	4	1	6	0	0	0	0	11	33	7	3	31	1	0	0	1	2	16
d__Bacteria;k__norank_d__Bacteria;p__Firmicutes;c__Bacilli;o__Lactobacillales;f__Lactobacillaceae;g__Lactobacillus;s__Lactobacillus_amylovorus; OTU150	0	0	0	0	2	0	0	0	1	2	3	0	0	0	0	0	0	0	0	10
d__Bacteria;k__norank_d__Bacteria;p__Firmicutes;c__Clostridia;o__Oscillospirales;f__Ruminococcaceae;g__norank_f__Ruminococcaceae;s__metagenome_g__norank_f__Ruminococcaceae; OTU151	0	0	0	0	3	0	0	0	0	1	1	0	0	0	0	0	0	0	0	1
d__Bacteria;k__norank_d__Bacteria;p__Firmicutes;c__Negativicutes;o__Acidaminococcales;f__Acidaminococcaceae;g__Acidaminococcus;s__Acidaminococcus_fermentans_DSM_20731; OTU152	5	0	6	6	17	1	0	4	8	52	134	7	3	90	13	6	0	11	4	48
d__Bacteria;k__norank_d__Bacteria;p__Firmicutes;c__Bacilli;o__Erysipelotrichales;f__Erysipelotrichaceae;g__unclassified_f__Erysipelotrichaceae;s__unclassified_f__Erysipelotrichaceae; OTU153	0	6	0	8	239	0	0	5	7	188	186	1	0	138	0	0	0	0	0	163
d__Bacteria;k__norank_d__Bacteria;p__Firmicutes;c__Clostridia;o__Eubacteriales;f__Eubacteriaceae;g__Eubacterium;s__unclassified_g__Eubacterium; OTU154	0	2	0	1	34	5	0	3	4	30	32	0	0	16	0	2	3	5	1	33
d__Bacteria;k__norank_d__Bacteria;p__Actinobacteriota;c__Coriobacteriia;o__Coriobacteriales;f__Atopobiaceae;g__Olsenella;s__unclassified_g__Olsenella; OTU155	0	0	1	0	1	0	0	0	0	0	4	0	0	1	0	0	0	0	0	1
d__Bacteria;k__norank_d__Bacteria;p__Actinobacteriota;c__Actinobacteria;o__Actinomycetales;f__Actinomycetaceae;g__Actinomyces;s__unclassified_g__Actinomyces; OTU156	0	0	0	0	0	0	0	0	0	0	1	0	0	0	0	0	0	0	0	1
d__Bacteria;k__norank_d__Bacteria;p__Firmicutes;c__Clostridia;o__Oscillospirales;f__Ruminococcaceae;g__unclassified_f__Ruminococcaceae;s__unclassified_f__Ruminococcaceae; OTU157	0	0	0	0	1	0	0	0	0	1	0	0	0	1	0	0	0	0	0	1
d__Bacteria;k__norank_d__Bacteria;p__Actinobacteriota;c__Coriobacteriia;o__Coriobacteriales;f__Eggerthellaceae;g__norank_f__Eggerthellaceae;s__uncultured_bacterium_g__norank_f__Eggerthellaceae; OTU158	0	0	0	0	1	0	1	0	0	5	7	0	0	2	0	0	0	0	0	5
d__Bacteria;k__norank_d__Bacteria;p__Actinobacteriota;c__Coriobacteriia;o__Coriobacteriales;f__Eggerthellaceae;g__Gordonibacter;s__Gordonibacter_urolithinfaciens; OTU159	0	0	0	0	3	0	0	0	0	9	11	0	0	11	0	0	0	0	0	11
d__Bacteria;k__norank_d__Bacteria;p__unclassified_k__norank_d__Bacteria;c__unclassified_k__norank_d__Bacteria;o__unclassified_k__norank_d__Bacteria;f__unclassified_k__norank_d__Bacteria;g__unclassified_k__norank_d__Bacteria;s__unclassified_k__norank_d__Bacteria; OTU160	0	0	0	0	0	0	0	0	0	2	0	0	0	0	0	0	0	0	0	1
d__Bacteria;k__norank_d__Bacteria;p__Firmicutes;c__Bacilli;o__Erysipelotrichales;f__Erysipelotrichaceae;g__Erysipelotrichaceae_UCG-006;s__uncultured_bacterium_g__Erysipelotrichaceae_UCG-006; OTU161	177	0	129	0	187	0	0	0	0	240	289	192	74	199	89	0	0	0	0	157
d__Bacteria;k__norank_d__Bacteria;p__Firmicutes;c__Bacilli;o__Staphylococcales;f__Staphylococcaceae;g__Staphylococcus;s__unclassified_g__Staphylococcus; OTU162	1	0	1	0	1	0	0	0	0	7	1	0	0	2	0	1	1	0	0	1
d__Bacteria;k__norank_d__Bacteria;p__Firmicutes;c__Clostridia;o__Clostridia_UCG-014;f__norank_o__Clostridia_UCG-014;g__norank_f__norank_o__Clostridia_UCG-014;s__unclassified_g__norank_f__norank_o__Clostridia_UCG-014; OTU163	0	0	0	0	14	0	0	0	0	7	5	0	0	6	0	0	0	0	0	5
d__Bacteria;k__norank_d__Bacteria;p__Firmicutes;c__Clostridia;o__Oscillospirales;f__Oscillospiraceae;g__unclassified_f__Oscillospiraceae;s__unclassified_f__Oscillospiraceae; OTU164	2	0	2	0	170	0	0	0	0	110	101	0	0	129	1	0	1	0	1	98
d__Bacteria;k__norank_d__Bacteria;p__Bacteroidota;c__Bacteroidia;o__Bacteroidales;f__Prevotellaceae;g__Prevotella;s__unclassified_g__Prevotella; OTU165	1	0	0	0	1388	0	0	0	0	1293	2424	0	0	2275	0	0	0	0	0	2245
d__Bacteria;k__norank_d__Bacteria;p__Firmicutes;c__Clostridia;o__Oscillospirales;f__Ethanoligenenaceae;g__Acetanaerobacterium;s__uncultured_rumen_bacterium_g__Acetanaerobacterium; OTU166	0	0	0	0	1	0	0	0	0	3	2	0	0	0	0	0	0	0	0	0
d__Bacteria;k__norank_d__Bacteria;p__Actinobacteriota;c__Coriobacteriia;o__Coriobacteriales;f__norank_o__Coriobacteriales;g__norank_f__norank_o__Coriobacteriales;s__uncultured_bacterium_g__norank_f__norank_o__Coriobacteriales; OTU167	2	0	0	0	0	0	3	1	1	1	0	3	8	2	2	0	0	5	0	1
d__Bacteria;k__norank_d__Bacteria;p__Firmicutes;c__Clostridia;o__Peptostreptococcales-Tissierellales;f__norank_o__Peptostreptococcales-Tissierellales;g__Finegoldia;s__unclassified_g__Finegoldia; OTU168	0	0	0	0	0	0	0	0	0	2	1	0	0	0	0	0	0	0	0	0
d__Bacteria;k__norank_d__Bacteria;p__Bacteroidota;c__Bacteroidia;o__Bacteroidales;f__Marinifilaceae;g__Odoribacter;s__uncultured_bacterium_g__Odoribacter; OTU169	0	0	0	1	2	0	0	0	0	1	0	0	0	0	0	1	0	1	0	0
d__Bacteria;k__norank_d__Bacteria;p__Firmicutes;c__Bacilli;o__Erysipelotrichales;f__Erysipelatoclostridiaceae;g__Erysipelatoclostridium;s__Erysipelatoclostridium_ramosum; OTU170	6	0	5	0	10	0	0	0	1	15	12	4	1	7	3	1	1	1	0	11
d__Bacteria;k__norank_d__Bacteria;p__Firmicutes;c__Clostridia;o__Lachnospirales;f__Lachnospiraceae;g__Anaerostipes;s__Anaerostipes_caccae_DSM_14662; OTU171	0	0	0	0	0	0	0	0	0	1	4	0	0	2	0	0	0	0	0	5
d__Bacteria;k__norank_d__Bacteria;p__Firmicutes;c__Bacilli;o__Erysipelotrichales;f__Erysipelotrichaceae;g__Holdemania;s__uncultured_bacterium_g__Holdemania; OTU172	0	0	0	0	4	0	5	0	0	7	4	0	0	4	0	8	4	10	4	1
d__Bacteria;k__norank_d__Bacteria;p__Actinobacteriota;c__Coriobacteriia;o__Coriobacteriales;f__Eggerthellaceae;g__Enterorhabdus;s__uncultured_bacterium_g__Enterorhabdus; OTU173	3	0	1	0	0	0	0	0	0	3	2	0	0	1	1	0	0	0	0	0
d__Bacteria;k__norank_d__Bacteria;p__Firmicutes;c__Clostridia;o__Oscillospirales;f__Ruminococcaceae;g__Paludicola;s__unclassified_g__Paludicola; OTU174	0	0	0	0	0	0	0	0	0	4	3	0	0	1	0	0	0	0	0	1
d__Bacteria;k__norank_d__Bacteria;p__Firmicutes;c__Clostridia;o__Lachnospirales;f__Lachnospiraceae;g__Blautia;s__unclassified_g__Blautia; OTU175	6	0	11	0	31	1	52	0	0	18	15	12	7	7	14	67	57	56	29	14
d__Bacteria;k__norank_d__Bacteria;p__Actinobacteriota;c__Coriobacteriia;o__Coriobacteriales;f__Atopobiaceae;g__Olsenella;s__Olsenella_umbonata; OTU176	8	4	4	1	139	1	64	3	1	387	553	7	1	487	2	63	71	128	89	381
d__Bacteria;k__norank_d__Bacteria;p__Bacteroidota;c__Bacteroidia;o__Bacteroidales;f__Barnesiellaceae;g__Barnesiella;s__uncultured_organism_g__Barnesiella; OTU177	0	0	0	0	45	0	0	0	0	45	46	0	0	51	0	0	0	0	0	47
d__Bacteria;k__norank_d__Bacteria;p__Firmicutes;c__Clostridia;o__Oscillospirales;f__Ruminococcaceae;g__unclassified_f__Ruminococcaceae;s__unclassified_f__Ruminococcaceae; OTU178	0	0	0	0	1	0	0	0	0	1	1	0	0	4	0	0	0	0	0	0
d__Bacteria;k__norank_d__Bacteria;p__Bacteroidota;c__Bacteroidia;o__Bacteroidales;f__Prevotellaceae;g__unclassified_f__Prevotellaceae;s__unclassified_f__Prevotellaceae; OTU179	0	0	0	0	1	0	0	0	0	1	3	0	0	1	0	0	0	0	0	1
d__Bacteria;k__norank_d__Bacteria;p__Bacteroidota;c__Bacteroidia;o__Bacteroidales;f__Prevotellaceae;g__Prevotella;s__unclassified_g__Prevotella; OTU180	0	0	0	0	12	0	0	0	0	7	19	0	0	31	0	0	0	0	0	23
d__Bacteria;k__norank_d__Bacteria;p__Bacteroidota;c__Bacteroidia;o__Bacteroidales;f__Tannerellaceae;g__Parabacteroides;s__Parabacteroides_merdae; OTU181	0	3	0	6	2	0	0	4	4	0	0	0	0	2	0	0	0	0	0	0
d__Bacteria;k__norank_d__Bacteria;p__Bacteroidota;c__Bacteroidia;o__Bacteroidales;f__Prevotellaceae;g__Prevotella;s__unclassified_g__Prevotella; OTU182	0	0	0	1	58	1	0	0	0	71	139	0	0	130	0	0	0	0	0	116
d__Bacteria;k__norank_d__Bacteria;p__Firmicutes;c__Bacilli;o__Erysipelotrichales;f__Erysipelotrichaceae;g__Dielma;s__Dielma_fastidiosa; OTU183	0	0	0	0	0	0	0	0	0	0	1	0	0	1	0	0	0	0	0	0
d__Bacteria;k__norank_d__Bacteria;p__Firmicutes;c__Clostridia;o__Lachnospirales;f__Lachnospiraceae;g__Dorea;s__uncultured_bacterium_g__Dorea; OTU184	5	0	2	1	13	1	20	2	0	18	12	0	6	16	0	12	10	15	13	23
d__Bacteria;k__norank_d__Bacteria;p__Bacteroidota;c__Bacteroidia;o__Bacteroidales;f__Muribaculaceae;g__norank_f__Muribaculaceae;s__uncultured_bacterium_g__norank_f__Muribaculaceae; OTU185	0	9	0	0	1	0	4	0	0	0	1	0	0	4	0	0	2	0	1	0
d__Bacteria;k__norank_d__Bacteria;p__Firmicutes;c__Bacilli;o__Erysipelotrichales;f__Erysipelotrichaceae;g__Erysipelotrichaceae_UCG-006;s__uncultured_bacterium_g__Erysipelotrichaceae_UCG-006; OTU186	0	0	0	0	1	0	0	0	0	0	0	0	0	2	0	0	0	0	0	0
d__Bacteria;k__norank_d__Bacteria;p__Firmicutes;c__Clostridia;o__Lachnospirales;f__Lachnospiraceae;g__unclassified_f__Lachnospiraceae;s__unclassified_f__Lachnospiraceae; OTU187	0	0	0	0	1	0	0	0	0	1	3	0	0	2	0	0	0	0	0	0
d__Bacteria;k__norank_d__Bacteria;p__Firmicutes;c__Clostridia;o__Clostridiales;f__Clostridiaceae;g__Clostridium_sensu_stricto_1;s__Clostridium_butyricum; OTU188	0	0	0	0	0	0	0	0	0	1	0	0	0	11	0	0	0	0	0	0
d__Bacteria;k__norank_d__Bacteria;p__Firmicutes;c__Bacilli;o__Erysipelotrichales;f__Erysipelotrichaceae;g__norank_f__Erysipelotrichaceae;s__uncultured_bacterium_g__norank_f__Erysipelotrichaceae; OTU189	0	0	0	0	0	0	1	0	0	1	1	0	0	2	0	0	0	0	0	0
d__Bacteria;k__norank_d__Bacteria;p__Firmicutes;c__Clostridia;o__Oscillospirales;f__Oscillospiraceae;g__UCG-005;s__unclassified_g__UCG-005; OTU190	0	0	0	0	3	0	0	0	0	8	6	0	0	9	0	0	0	0	0	4
d__Bacteria;k__norank_d__Bacteria;p__Bacteroidota;c__Bacteroidia;o__Bacteroidales;f__Prevotellaceae;g__Prevotellaceae_YAB2003_group;s__uncultured_rumen_bacterium_g__Prevotellaceae_YAB2003_group; OTU191	0	0	0	1	6	1	0	3	3	4	7	0	0	14	0	0	0	0	0	6
d__Bacteria;k__norank_d__Bacteria;p__Bacteroidota;c__Bacteroidia;o__Bacteroidales;f__Barnesiellaceae;g__Coprobacter;s__unclassified_g__Coprobacter; OTU192	0	0	0	0	1	0	0	0	0	0	0	0	0	1	0	0	0	0	0	3
d__Bacteria;k__norank_d__Bacteria;p__Firmicutes;c__Clostridia;o__Lachnospirales;f__Lachnospiraceae;g__unclassified_f__Lachnospiraceae;s__unclassified_f__Lachnospiraceae; OTU193	0	0	0	0	4	0	0	0	0	12	8	0	0	8	0	0	0	0	0	8
d__Bacteria;k__norank_d__Bacteria;p__Firmicutes;c__Clostridia;o__Clostridia_UCG-014;f__norank_o__Clostridia_UCG-014;g__norank_f__norank_o__Clostridia_UCG-014;s__uncultured_organism_g__norank_f__norank_o__Clostridia_UCG-014; OTU194	0	0	2	0	6200	0	0	0	0	3038	2876	0	0	3419	0	1	1	0	0	3061
d__Bacteria;k__norank_d__Bacteria;p__Bacteroidota;c__Bacteroidia;o__Bacteroidales;f__Bacteroidaceae;g__Bacteroides;s__Bacteroides_eggerthii; OTU195	0	0	0	0	67	0	0	0	0	37	63	0	0	44	0	0	0	0	0	44
d__Bacteria;k__norank_d__Bacteria;p__Bacteroidota;c__Bacteroidia;o__Bacteroidales;f__Prevotellaceae;g__Prevotella;s__unclassified_g__Prevotella; OTU196	1	1	0	2	61	0	0	4	1	32	90	2	0	93	1	0	0	0	0	94
d__Bacteria;k__norank_d__Bacteria;p__Firmicutes;c__Clostridia;o__Oscillospirales;f__Oscillospiraceae;g__Oscillibacter;s__uncultured_organism_g__Oscillibacter; OTU197	0	0	1	0	10	0	0	0	0	3	4	0	0	8	0	0	0	0	0	2
d__Bacteria;k__norank_d__Bacteria;p__Firmicutes;c__Clostridia;o__Oscillospirales;f__Ruminococcaceae;g__Ruminococcus;s__bacterium_ic1277; OTU198	138	19	140	20	333	41	0	34	21	283	276	127	44	299	150	0	0	0	0	299
d__Bacteria;k__norank_d__Bacteria;p__Bacteroidota;c__Bacteroidia;o__Bacteroidales;f__Marinifilaceae;g__Butyricimonas;s__uncultured_bacterium_g__Butyricimonas; OTU199	0	0	0	0	1	0	0	0	0	1	0	0	0	2	0	0	1	1	1	2
d__Bacteria;k__norank_d__Bacteria;p__Actinobacteriota;c__Actinobacteria;o__Micrococcales;f__Micrococcaceae;g__Kocuria;s__Kocuria_rhizophila_g__Kocuria; OTU200	6	0	11	0	2	0	0	0	0	4	1	7	5	3	9	1	1	1	0	3
d__Bacteria;k__norank_d__Bacteria;p__Actinobacteriota;c__Actinobacteria;o__Frankiales;f__Geodermatophilaceae;g__Geodermatophilus;s__unclassified_g__Geodermatophilus; OTU201	0	0	0	0	0	0	0	0	0	0	0	0	0	2	0	0	0	0	0	0
d__Bacteria;k__norank_d__Bacteria;p__Bacteroidota;c__Bacteroidia;o__Bacteroidales;f__norank_o__Bacteroidales;g__norank_f__norank_o__Bacteroidales;s__uncultured_bacterium_g__norank_f__norank_o__Bacteroidales; OTU202	0	0	0	0	74	0	0	0	0	64	122	0	0	159	0	0	0	0	0	124
d__Bacteria;k__norank_d__Bacteria;p__Bacteroidota;c__Bacteroidia;o__Bacteroidales;f__Barnesiellaceae;g__Coprobacter;s__uncultured_organism_g__Coprobacter; OTU203	0	8	0	32	129	7	4	10	7	115	140	0	0	140	0	0	0	3	1	166
d__Bacteria;k__norank_d__Bacteria;p__Bacteroidota;c__Bacteroidia;o__Bacteroidales;f__Tannerellaceae;g__Parabacteroides;s__Parabacteroides_distasonis; OTU204	0	0	0	2	11	1	1	1	0	3	7	0	0	6	0	2	1	5	1	3
d__Bacteria;k__norank_d__Bacteria;p__Bacteroidota;c__Bacteroidia;o__Bacteroidales;f__Rikenellaceae;g__Alistipes;s__unclassified_g__Alistipes; OTU205	0	0	0	0	28	0	0	0	1	29	24	0	0	24	0	0	0	0	0	20
d__Bacteria;k__norank_d__Bacteria;p__Firmicutes;c__Clostridia;o__Oscillospirales;f__unclassified_o__Oscillospirales;g__unclassified_o__Oscillospirales;s__unclassified_o__Oscillospirales; OTU206	12	15	13	20	5	10	23	10	10	3	3	9	10	5	9	23	7	15	22	0
d__Bacteria;k__norank_d__Bacteria;p__Firmicutes;c__Clostridia;o__Oscillospirales;f__Oscillospiraceae;g__UCG-005;s__uncultured_Clostridiales_bacterium_g__UCG-005; OTU207	0	0	0	0	0	0	0	0	0	0	0	0	0	0	0	1	0	1	0	0
d__Bacteria;k__norank_d__Bacteria;p__Firmicutes;c__Clostridia;o__Lachnospirales;f__Lachnospiraceae;g__Blautia;s__unclassified_g__Blautia; OTU208	4	23	5	13	48	14	108	25	12	22	13	14	5	21	14	130	114	143	121	28
d__Bacteria;k__norank_d__Bacteria;p__Firmicutes;c__Clostridia;o__Lachnospirales;f__Lachnospiraceae;g__unclassified_f__Lachnospiraceae;s__unclassified_f__Lachnospiraceae; OTU209	28	9	31	9	8	9	61	11	12	8	6	20	17	4	91	114	110	71	58	1
d__Bacteria;k__norank_d__Bacteria;p__Firmicutes;c__Clostridia;o__Oscillospirales;f__Butyricicoccaceae;g__Butyricicoccus;s__Butyricicoccus_pullicaecorum_1.2; OTU210	16	68	12	30	50	27	144	46	25	31	21	13	11	24	25	124	106	133	119	24
d__Bacteria;k__norank_d__Bacteria;p__Firmicutes;c__Bacilli;o__Lactobacillales;f__Enterococcaceae;g__Enterococcus;s__Enterococcus_cecorum; OTU211	0	7	0	1	5	1	16	2	3	9	7	1	0	7	0	19	17	11	25	8
d__Bacteria;k__norank_d__Bacteria;p__Firmicutes;c__Clostridia;o__Christensenellales;f__Christensenellaceae;g__Christensenella;s__Christensenella_minuta; OTU212	0	0	0	0	5	0	3	0	0	3	1	0	0	6	1	2	3	2	4	2
d__Bacteria;k__norank_d__Bacteria;p__Bacteroidota;c__Bacteroidia;o__Bacteroidales;f__Bacteroidaceae;g__Bacteroides;s__Bacteroides_fragilis; OTU213	0	1	0	3	0	1	12	3	1	3	2	0	0	1	0	28	13	31	10	1
d__Bacteria;k__norank_d__Bacteria;p__Firmicutes;c__Clostridia;o__Oscillospirales;f__unclassified_o__Oscillospirales;g__unclassified_o__Oscillospirales;s__unclassified_o__Oscillospirales; OTU214	3	150	7	91	9	90	41	116	88	2	3	7	5	2	6	57	27	78	51	5
d__Bacteria;k__norank_d__Bacteria;p__Firmicutes;c__Clostridia;o__Clostridiales;f__Clostridiaceae;g__Clostridium_sensu_stricto_1;s__unclassified_g__Clostridium_sensu_stricto_1; OTU215	0	0	0	0	1	0	1	0	0	1	0	0	0	0	0	7	1	0	3	0
d__Bacteria;k__norank_d__Bacteria;p__Firmicutes;c__Clostridia;o__Lachnospirales;f__Lachnospiraceae;g__Ruminococcus_gnavus_group;s__uncultured_bacterium_g__Ruminococcus_gnavus_group; OTU216	87	221	95	102	31	135	1095	155	99	40	31	67	65	50	45	1036	851	786	1113	25
d__Bacteria;k__norank_d__Bacteria;p__Firmicutes;c__Clostridia;o__Oscillospirales;f__Ruminococcaceae;g__Faecalibacterium;s__unclassified_g__Faecalibacterium; OTU217	2139	3751	5070	5401	4281	4662	3588	4897	5905	1501	1748	3074	2061	1826	3907	3157	3900	5206	4151	1787
d__Bacteria;k__norank_d__Bacteria;p__Cyanobacteria;c__Vampirivibrionia;o__Gastranaerophilales;f__norank_o__Gastranaerophilales;g__norank_f__norank_o__Gastranaerophilales;s__uncultured_bacterium_g__norank_f__norank_o__Gastranaerophilales; OTU218	0	0	0	0	0	0	1	0	0	0	0	0	0	0	0	1	1	1	1	0
d__Bacteria;k__norank_d__Bacteria;p__Desulfobacterota;c__Desulfovibrionia;o__Desulfovibrionales;f__Desulfovibrionaceae;g__Desulfovibrio;s__uncultured_bacterium_g__Desulfovibrio; OTU219	0	0	0	0	0	0	1	0	0	0	0	1	0	0	0	2	0	3	2	2
d__Bacteria;k__norank_d__Bacteria;p__Firmicutes;c__Bacilli;o__Lactobacillales;f__Aerococcaceae;g__Aerococcus;s__Aerococcus_urinaeequi; OTU220	0	0	2	0	0	0	1	0	0	0	0	0	0	0	0	2	0	0	0	0
d__Bacteria;k__norank_d__Bacteria;p__Actinobacteriota;c__Actinobacteria;o__Bifidobacteriales;f__Bifidobacteriaceae;g__Bifidobacterium;s__Bifidobacterium_longum; OTU221	605	143	413	140	42	101	2228	118	76	64	39	404	309	40	455	2307	1989	2060	2404	52
d__Bacteria;k__norank_d__Bacteria;p__Firmicutes;c__Clostridia;o__Lachnospirales;f__Lachnospiraceae;g__Lachnospiraceae_NC2004_group;s__unclassified_g__Lachnospiraceae_NC2004_group; OTU222	0	6	2	6	0	3	7	4	6	0	0	0	0	0	1	15	15	9	7	0
d__Bacteria;k__norank_d__Bacteria;p__Firmicutes;c__Clostridia;o__Lachnospirales;f__Lachnospiraceae;g__Ruminococcus_gnavus_group;s__uncultured_bacterium_g__Ruminococcus_gnavus_group; OTU223	175	128	193	65	14	86	506	107	69	11	7	129	155	20	144	422	366	387	472	16
d__Bacteria;k__norank_d__Bacteria;p__Firmicutes;c__Clostridia;o__Lachnospirales;f__Lachnospiraceae;g__norank_f__Lachnospiraceae;s__uncultured_Eubacterium_sp._g__norank; OTU224	23	96	30	57	344	50	281	80	55	356	249	33	24	241	31	222	191	173	338	254
d__Bacteria;k__norank_d__Bacteria;p__Actinobacteriota;c__Coriobacteriia;o__Coriobacteriales;f__Atopobiaceae;g__norank_f__Atopobiaceae;s__uncultured_bacterium_g__norank_f__Atopobiaceae; OTU225	50	0	11	0	0	1	15	2	1	7	6	10	14	5	11	22	48	12	16	7
d__Bacteria;k__norank_d__Bacteria;p__Firmicutes;c__Clostridia;o__Oscillospirales;f__Ruminococcaceae;g__Fournierella;s__unclassified_g__Fournierella; OTU226	6	12	18	11	6	8	105	7	14	12	11	13	0	14	3	109	80	80	166	11
d__Bacteria;k__norank_d__Bacteria;p__Firmicutes;c__Clostridia;o__Oscillospirales;f__Ruminococcaceae;g__DTU089;s__uncultured_organism_g__DTU089; OTU227	0	0	0	0	0	0	4	0	0	0	0	0	0	0	0	4	8	4	8	0
d__Bacteria;k__norank_d__Bacteria;p__Firmicutes;c__Clostridia;o__Lachnospirales;f__Lachnospiraceae;g__unclassified_f__Lachnospiraceae;s__unclassified_f__Lachnospiraceae; OTU228	167	8	146	3	6	10	137	6	4	8	5	150	104	5	99	222	242	174	218	8
d__Bacteria;k__norank_d__Bacteria;p__Firmicutes;c__Clostridia;o__Clostridiales;f__Clostridiaceae;g__Clostridium_sensu_stricto_2;s__uncultured_organism_g__Clostridium_sensu_stricto_2; OTU229	0	4	0	2	0	2	20	6	8	0	0	0	0	0	0	20	18	24	27	0
d__Bacteria;k__norank_d__Bacteria;p__Firmicutes;c__Clostridia;o__Lachnospirales;f__Lachnospiraceae;g__Lachnoclostridium;s__unclassified_g__Lachnoclostridium; OTU230	11	33	13	25	10	50	87	7	9	4	2	11	11	11	8	117	105	65	90	5
d__Bacteria;k__norank_d__Bacteria;p__Firmicutes;c__Clostridia;o__Clostridiales;f__Clostridiaceae;g__Proteiniclasticum;s__uncultured_bacterium_g__Proteiniclasticum; OTU231	0	0	0	0	0	1	5	1	0	0	0	0	0	0	0	3	5	8	13	0
d__Bacteria;k__norank_d__Bacteria;p__Firmicutes;c__Clostridia;o__Clostridiales;f__Clostridiaceae;g__Clostridium_sensu_stricto_1;s__unclassified_g__Clostridium_sensu_stricto_1; OTU232	1	4	1	1	4	2	17	1	6	4	2	1	1	2	2	11	12	6	23	1
d__Bacteria;k__norank_d__Bacteria;p__Actinobacteriota;c__Coriobacteriia;o__Coriobacteriales;f__Eggerthellaceae;g__Denitrobacterium;s__Eggerthellaceae_bacterium_AT8; OTU233	1	0	0	0	7	0	15	0	0	8	25	0	0	16	0	18	7	9	17	12
d__Bacteria;k__norank_d__Bacteria;p__Firmicutes;c__Bacilli;o__Bacillales;f__Bacillaceae;g__Bacillus;s__Bacillus_anthracis_g__Bacillus; OTU234	0	0	0	0	0	0	0	0	0	0	0	0	0	0	0	1	0	0	1	0
d__Bacteria;k__norank_d__Bacteria;p__Firmicutes;c__Clostridia;o__Lachnospirales;f__Lachnospiraceae;g__Syntrophococcus;s__uncultured_bacterium_g__Syntrophococcus; OTU235	3	0	5	0	2	0	20	0	0	1	0	3	3	2	2	25	14	46	24	2
d__Bacteria;k__norank_d__Bacteria;p__Synergistota;c__Synergistia;o__Synergistales;f__Synergistaceae;g__unclassified_f__Synergistaceae;s__unclassified_f__Synergistaceae; OTU236	1	0	0	0	0	0	1	0	0	1	0	0	0	0	0	2	0	4	3	0
d__Bacteria;k__norank_d__Bacteria;p__Firmicutes;c__Clostridia;o__Lachnospirales;f__Lachnospiraceae;g__Lachnospiraceae_NK4A136_group;s__unclassified_g__Lachnospiraceae_NK4A136_group; OTU237	0	0	0	0	0	0	2	0	0	0	0	0	0	0	0	9	0	0	0	0
d__Bacteria;k__norank_d__Bacteria;p__Proteobacteria;c__Gammaproteobacteria;o__Burkholderiales;f__Sutterellaceae;g__Sutterella;s__uncultured_bacterium_g__Sutterella; OTU238	0	406	0	361	10	275	116	311	426	2	6	0	0	2	0	123	125	104	154	6
d__Bacteria;k__norank_d__Bacteria;p__Actinobacteriota;c__Coriobacteriia;o__Coriobacteriales;f__Eggerthellaceae;g__Enterorhabdus;s__unclassified_g__Enterorhabdus; OTU239	0	0	1	0	0	0	0	0	0	0	0	0	0	0	0	3	0	0	0	0
d__Bacteria;k__norank_d__Bacteria;p__Firmicutes;c__Clostridia;o__Oscillospirales;f__Butyricicoccaceae;g__Butyricicoccus;s__Butyricicoccus_pullicaecorum_1.2; OTU240	5	71	6	59	6	61	48	88	66	5	3	3	4	2	4	28	23	44	56	2
d__Bacteria;k__norank_d__Bacteria;p__Chloroflexi;c__Chloroflexia;o__Thermomicrobiales;f__JG30-KF-CM45;g__norank_f__JG30-KF-CM45;s__uncultured_bacterium_g__norank_f__JG30-KF-CM45; OTU241	0	0	0	0	0	0	0	0	0	0	0	0	0	0	0	2	0	0	0	0
d__Bacteria;k__norank_d__Bacteria;p__Firmicutes;c__Clostridia;o__Oscillospirales;f__Ruminococcaceae;g__Faecalibacterium;s__unclassified_g__Faecalibacterium; OTU242	6	14	18	18	5	26	7	14	14	3	2	9	3	0	9	13	2	8	11	4
d__Bacteria;k__norank_d__Bacteria;p__Firmicutes;c__Clostridia;o__Clostridia_UCG-014;f__norank_o__Clostridia_UCG-014;g__norank_f__norank_o__Clostridia_UCG-014;s__unclassified_g__norank_f__norank_o__Clostridia_UCG-014; OTU243	343	2	266	2	12	3	25	3	1	5	5	290	255	7	265	37	38	41	33	6
d__Bacteria;k__norank_d__Bacteria;p__Firmicutes;c__Clostridia;o__Lachnospirales;f__Lachnospiraceae;g__Blautia;s__unclassified_g__Blautia; OTU244	1998	623	1711	742	16543	828	8785	859	537	13483	11465	1956	1531	11721	5574	9002	10143	9708	9384	14102
d__Bacteria;k__norank_d__Bacteria;p__Firmicutes;c__Clostridia;o__Oscillospirales;f__Ruminococcaceae;g__Ruminococcus;s__unclassified_g__Ruminococcus; OTU245	0	0	0	0	0	0	0	0	0	0	0	0	0	0	0	0	1	1	0	0
d__Bacteria;k__norank_d__Bacteria;p__Firmicutes;c__Clostridia;o__Lachnospirales;f__Lachnospiraceae;g__Blautia;s__unclassified_g__Blautia; OTU246	11	16	7	13	112	12	323	20	8	57	43	7	9	39	29	328	322	314	252	54
d__Bacteria;k__norank_d__Bacteria;p__Firmicutes;c__Bacilli;o__Erysipelotrichales;f__Erysipelatoclostridiaceae;g__Erysipelotrichaceae_UCG-003;s__human_gut_metagenome_g__Erysipelotrichaceae_UCG-003; OTU247	16	6	12	6	0	3	13	4	6	0	0	20	13	0	20	12	1	13	11	0
d__Bacteria;k__norank_d__Bacteria;p__Firmicutes;c__Clostridia;o__Monoglobales;f__Monoglobaceae;g__Monoglobus;s__uncultured_Clostridiaceae_bacterium_g__Monoglobus; OTU248	0	0	0	0	0	0	0	0	0	0	0	0	0	0	0	1	0	1	0	0
d__Bacteria;k__norank_d__Bacteria;p__Firmicutes;c__Clostridia;o__Lachnospirales;f__Lachnospiraceae;g__unclassified_f__Lachnospiraceae;s__unclassified_f__Lachnospiraceae; OTU249	0	2	0	0	0	0	4	0	0	7	0	0	0	0	0	9	0	4	0	1
d__Bacteria;k__norank_d__Bacteria;p__Firmicutes;c__Bacilli;o__Erysipelotrichales;f__Erysipelatoclostridiaceae;g__unclassified_f__Erysipelatoclostridiaceae;s__unclassified_f__Erysipelatoclostridiaceae; OTU250	0	0	0	0	0	0	0	0	0	0	0	0	0	0	0	0	0	2	0	0
d__Bacteria;k__norank_d__Bacteria;p__Synergistota;c__Synergistia;o__Synergistales;f__Synergistaceae;g__Pyramidobacter;s__uncultured_Pyramidobacter_sp.; OTU251	0	0	0	0	0	0	0	0	0	0	0	0	0	0	0	1	0	1	0	0
d__Bacteria;k__norank_d__Bacteria;p__Firmicutes;c__Clostridia;o__Peptostreptococcales-Tissierellales;f__Anaerovoracaceae;g__Eubacterium_nodatum_group;s__Eubacterium_sulci_ATCC_35585; OTU252	0	0	0	0	0	0	1	0	0	0	0	0	0	0	0	1	1	2	0	0
d__Bacteria;k__norank_d__Bacteria;p__Firmicutes;c__Negativicutes;o__Acidaminococcales;f__Acidaminococcaceae;g__Succiniclasticum;s__uncultured_bacterium_g__Succiniclasticum; OTU253	1	0	0	1	0	0	1	1	0	0	0	1	0	0	0	1	1	2	1	0
d__Bacteria;k__norank_d__Bacteria;p__Cyanobacteria;c__Vampirivibrionia;o__Gastranaerophilales;f__norank_o__Gastranaerophilales;g__norank_f__norank_o__Gastranaerophilales;s__gut_metagenome_g__norank_f__norank_o__Gastranaerophilales; OTU254	0	0	0	0	0	0	2	0	0	0	0	0	0	0	0	0	5	2	3	0
d__Bacteria;k__norank_d__Bacteria;p__Firmicutes;c__Bacilli;o__Erysipelotrichales;f__Erysipelotrichaceae;g__Turicibacter;s__unclassified_g__Turicibacter; OTU255	0	0	0	0	0	0	1	0	0	0	0	0	0	0	0	1	2	3	3	0
d__Bacteria;k__norank_d__Bacteria;p__Firmicutes;c__Clostridia;o__Lachnospirales;f__Lachnospiraceae;g__Lachnospiraceae_UCG-004;s__uncultured_organism_g__Lachnospiraceae_UCG-004; OTU256	11	103	21	75	14	72	2	66	59	23	28	21	17	20	15	3	2	5	3	12
d__Bacteria;k__norank_d__Bacteria;p__Firmicutes;c__Clostridia;o__Clostridia_UCG-014;f__norank_o__Clostridia_UCG-014;g__norank_f__norank_o__Clostridia_UCG-014;s__uncultured_Acetivibrio_sp._g__norank_f__norank; OTU257	31	1	36	8	0	6	6	3	6	0	1	32	26	0	26	10	13	7	10	0
d__Bacteria;k__norank_d__Bacteria;p__Firmicutes;c__Clostridia;o__Oscillospirales;f__Butyricicoccaceae;g__Butyricicoccus;s__Butyricicoccus_pullicaecorum_1.2; OTU258	0	43	0	19	3	27	77	19	13	1	1	0	0	1	2	89	49	65	89	3
d__Bacteria;k__norank_d__Bacteria;p__Bacteroidota;c__Bacteroidia;o__Bacteroidales;f__Prevotellaceae;g__Alloprevotella;s__uncultured_Bacteroidales_bacterium_g__Alloprevotella; OTU259	1	0	0	0	3	0	0	0	0	0	0	0	0	0	0	0	0	5	0	9
d__Bacteria;k__norank_d__Bacteria;p__Firmicutes;c__Clostridia;o__Lachnospirales;f__Lachnospiraceae;g__Dorea;s__unclassified_g__Dorea; OTU260	14	28	14	10	0	16	12	18	15	0	0	3	1	0	5	7	6	17	7	0
d__Bacteria;k__norank_d__Bacteria;p__Firmicutes;c__Clostridia;o__Oscillospirales;f__Ruminococcaceae;g__unclassified_f__Ruminococcaceae;s__unclassified_f__Ruminococcaceae; OTU261	0	0	0	0	0	0	1	0	0	0	0	0	0	0	0	1	0	3	0	0
d__Bacteria;k__norank_d__Bacteria;p__Actinobacteriota;c__Coriobacteriia;o__Coriobacteriales;f__Eggerthellaceae;g__Enterorhabdus;s__uncultured_bacterium_g__Enterorhabdus; OTU262	0	0	0	0	0	0	3	0	0	0	0	0	0	0	0	0	0	0	0	0
d__Bacteria;k__norank_d__Bacteria;p__Chloroflexi;c__Chloroflexia;o__Thermomicrobiales;f__JG30-KF-CM45;g__norank_f__JG30-KF-CM45;s__unclassified_g__norank_f__JG30-KF-CM45; OTU263	0	0	0	0	0	0	2	0	0	0	0	0	0	0	0	0	0	2	0	0
d__Bacteria;k__norank_d__Bacteria;p__Firmicutes;c__Clostridia;o__Oscillospirales;f__Ruminococcaceae;g__unclassified_f__Ruminococcaceae;s__unclassified_f__Ruminococcaceae; OTU264	0	0	0	0	0	0	5	0	0	0	0	0	0	0	0	10	6	9	4	0
d__Bacteria;k__norank_d__Bacteria;p__Patescibacteria;c__Saccharimonadia;o__Saccharimonadales;f__Saccharimonadaceae;g__Candidatus_Saccharimonas;s__uncultured_bacterium_g__Candidatus_Saccharimonas; OTU265	0	0	0	0	0	0	2	0	0	0	0	0	3	0	0	0	0	0	0	0
d__Bacteria;k__norank_d__Bacteria;p__Actinobacteriota;c__Coriobacteriia;o__Coriobacteriales;f__Atopobiaceae;g__Olsenella;s__unclassified_g__Olsenella; OTU266	48	0	13	3	3	0	7	0	2	9	11	19	32	6	19	4	17	3	6	10
d__Bacteria;k__norank_d__Bacteria;p__unclassified_k__norank_d__Bacteria;c__unclassified_k__norank_d__Bacteria;o__unclassified_k__norank_d__Bacteria;f__unclassified_k__norank_d__Bacteria;g__unclassified_k__norank_d__Bacteria;s__unclassified_k__norank_d__Bacteria; OTU267	0	0	0	0	8	0	78	0	0	3	3	0	0	3	0	67	65	64	64	2
d__Bacteria;k__norank_d__Bacteria;p__Firmicutes;c__Bacilli;o__Bacillales;f__Bacillaceae;g__Bacillus;s__Bacillus_funiculus; OTU268	0	0	0	0	0	0	1	0	0	0	0	0	0	0	0	0	0	0	1	0
d__Bacteria;k__norank_d__Bacteria;p__Firmicutes;c__Bacilli;o__Lactobacillales;f__Streptococcaceae;g__Streptococcus;s__unclassified_g__Streptococcus; OTU269	0	0	0	0	1	0	2	0	0	1	0	0	1	0	0	0	1	0	0	0
d__Bacteria;k__norank_d__Bacteria;p__Bacteroidota;c__Bacteroidia;o__Bacteroidales;f__Rikenellaceae;g__Alistipes;s__Alistipes_sp._cv1; OTU270	0	0	0	0	0	0	1	0	0	0	0	0	0	0	0	0	0	0	1	1
d__Bacteria;k__norank_d__Bacteria;p__Firmicutes;c__Bacilli;o__Lactobacillales;f__Lactobacillaceae;g__Lactobacillus;s__Lactobacillus_plantarum_g__Lactobacillus; OTU271	0	1	0	0	28	5	60	2	1	60	43	0	0	51	0	45	58	134	95	48
d__Bacteria;k__norank_d__Bacteria;p__Proteobacteria;c__Gammaproteobacteria;o__Burkholderiales;f__Sutterellaceae;g__Parasutterella;s__uncultured_bacterium_g__Parasutterella; OTU272	0	3	1	5	0	2	66	1	6	1	1	0	0	0	4	53	75	50	70	0
d__Bacteria;k__norank_d__Bacteria;p__Bacteroidota;c__Bacteroidia;o__Bacteroidales;f__Bacteroidaceae;g__Bacteroides;s__Bacteroides_plebeius; OTU273	0	0	0	0	0	0	8	0	0	0	1	1	0	0	0	5	10	7	11	0
d__Bacteria;k__norank_d__Bacteria;p__Firmicutes;c__Bacilli;o__Erysipelotrichales;f__Erysipelatoclostridiaceae;g__Erysipelatoclostridium;s__Clostridium_spiroforme; OTU274	66	236	26	195	55	131	357	179	232	62	47	40	28	33	43	495	402	414	415	50
d__Bacteria;k__norank_d__Bacteria;p__Firmicutes;c__Bacilli;o__Erysipelotrichales;f__Erysipelatoclostridiaceae;g__Erysipelotrichaceae_UCG-003;s__unclassified_g__Erysipelotrichaceae_UCG-003; OTU275	0	4	0	0	0	0	11	1	0	0	1	1	1	0	1	9	3	9	7	0
d__Bacteria;k__norank_d__Bacteria;p__Firmicutes;c__Bacilli;o__Staphylococcales;f__Staphylococcaceae;g__Staphylococcus;s__Staphylococcus_lentus_g__Staphylococcus; OTU276	3	0	0	0	0	0	3	0	0	0	0	0	0	0	0	0	3	0	1	2
d__Bacteria;k__norank_d__Bacteria;p__Actinobacteriota;c__Coriobacteriia;o__Coriobacteriales;f__Coriobacteriaceae;g__Collinsella;s__unclassified_g__Collinsella; OTU277	0	4	1	2	4	3	6	0	5	2	0	0	2	0	4	7	4	1	7	1
d__Bacteria;k__norank_d__Bacteria;p__Firmicutes;c__Bacilli;o__Lactobacillales;f__Streptococcaceae;g__Lactococcus;s__Lactococcus_garvieae; OTU278	0	0	0	0	0	0	1	0	0	0	0	0	1	0	0	0	0	0	0	0
d__Bacteria;k__norank_d__Bacteria;p__Firmicutes;c__Bacilli;o__Lactobacillales;f__Streptococcaceae;g__Streptococcus;s__unclassified_g__Streptococcus; OTU279	43	4	14	2	80	1	149	5	1	178	144	27	29	146	24	126	106	72	191	144
d__Bacteria;k__norank_d__Bacteria;p__Firmicutes;c__Clostridia;o__Clostridia_UCG-014;f__norank_o__Clostridia_UCG-014;g__norank_f__norank_o__Clostridia_UCG-014;s__uncultured_Firmicutes_bacterium_g__norank_f__norank_o__Clostridia_UCG-014; OTU280	0	0	0	0	0	0	1	0	0	0	0	0	0	0	0	1	0	0	1	0
d__Bacteria;k__norank_d__Bacteria;p__Firmicutes;c__Clostridia;o__Lachnospirales;f__Lachnospiraceae;g__unclassified_f__Lachnospiraceae;s__unclassified_f__Lachnospiraceae; OTU281	134	136	185	96	43	113	348	102	92	79	69	108	125	55	146	699	766	360	421	68
d__Bacteria;k__norank_d__Bacteria;p__Fusobacteriota;c__Fusobacteriia;o__Fusobacteriales;f__Fusobacteriaceae;g__Fusobacterium;s__unclassified_g__Fusobacterium; OTU282	0	0	0	0	0	0	5	0	0	0	0	0	0	0	0	5	8	14	13	0
d__Bacteria;k__norank_d__Bacteria;p__Firmicutes;c__Clostridia;o__Peptostreptococcales-Tissierellales;f__Anaerovoracaceae;g__Eubacterium_nodatum_group;s__unclassified_g__Eubacterium_nodatum_group; OTU283	0	0	0	0	0	0	2	0	0	0	0	0	0	0	0	2	5	5	5	0
d__Bacteria;k__norank_d__Bacteria;p__Firmicutes;c__Bacilli;o__Staphylococcales;f__Staphylococcaceae;g__Jeotgalicoccus;s__uncultured_bacterium_g__Jeotgalicoccus; OTU284	0	0	0	0	0	0	0	0	0	0	0	0	0	0	0	0	2	0	4	1
d__Bacteria;k__norank_d__Bacteria;p__Bacteroidota;c__Bacteroidia;o__Bacteroidales;f__Bacteroidaceae;g__Bacteroides;s__Bacteroides_coprophilus; OTU285	1	0	0	0	0	0	2	0	0	0	0	4	2	0	1	2	3	3	2	0
d__Bacteria;k__norank_d__Bacteria;p__Proteobacteria;c__Alphaproteobacteria;o__Caulobacterales;f__Caulobacteraceae;g__norank_f__Caulobacteraceae;s__uncultured_bacterium_g__norank_f__Caulobacteraceae; OTU286	0	0	0	1	3	0	0	0	0	2	1	0	0	1	1	0	0	0	1	0
d__Bacteria;k__norank_d__Bacteria;p__Firmicutes;c__Bacilli;o__Brevibacillales;f__Brevibacillaceae;g__Brevibacillus;s__unclassified_g__Brevibacillus; OTU287	0	0	0	0	1	0	0	0	0	0	0	0	0	0	0	0	0	0	1	0
d__Bacteria;k__norank_d__Bacteria;p__Firmicutes;c__Clostridia;o__Oscillospirales;f__Ruminococcaceae;g__Faecalibacterium;s__unclassified_g__Faecalibacterium; OTU288	38	36	53	38	254	58	131	49	23	45	72	35	29	46	79	111	108	177	132	78
d__Bacteria;k__norank_d__Bacteria;p__Proteobacteria;c__Gammaproteobacteria;o__Burkholderiales;f__Alcaligenaceae;g__Alcaligenes;s__Alcaligenes_faecalis_g__Alcaligenes; OTU289	0	0	0	0	0	0	0	0	0	0	0	0	0	0	1	0	0	0	2	1
d__Bacteria;k__norank_d__Bacteria;p__Firmicutes;c__Bacilli;o__Lactobacillales;f__Streptococcaceae;g__Streptococcus;s__unclassified_g__Streptococcus; OTU290	2	1	4	0	2	0	2	1	0	4	3	1	2	2	1	1	1	1	2	2
d__Bacteria;k__norank_d__Bacteria;p__Firmicutes;c__Clostridia;o__Oscillospirales;f__Eubacterium_coprostanoligenes_group;g__norank_f__Eubacterium_coprostanoligenes_group;s__uncultured_organism_g__norank_f__Eubacterium_coprostanoligenes_group; OTU291	0	0	0	0	0	0	1	0	0	0	0	0	0	0	0	1	2	0	2	0
d__Bacteria;k__norank_d__Bacteria;p__Proteobacteria;c__Gammaproteobacteria;o__Pseudomonadales;f__Moraxellaceae;g__Acinetobacter;s__Acinetobacter_johnsonii; OTU292	5	0	2	0	0	0	0	0	0	0	0	1	0	0	0	0	0	0	2	0
d__Bacteria;k__norank_d__Bacteria;p__Firmicutes;c__Clostridia;o__Clostridia_UCG-014;f__norank_o__Clostridia_UCG-014;g__norank_f__norank_o__Clostridia_UCG-014;s__unclassified_g__norank_f__norank_o__Clostridia_UCG-014; OTU293	1042	37	787	89	1993	54	406	51	51	1060	1151	996	1032	1110	993	403	360	511	519	1090
d__Bacteria;k__norank_d__Bacteria;p__Firmicutes;c__Bacilli;o__Erysipelotrichales;f__Erysipelatoclostridiaceae;g__Erysipelotrichaceae_UCG-003;s__unclassified_g__Erysipelotrichaceae_UCG-003; OTU294	8	38	6	13	0	19	106	20	24	0	0	6	2	0	9	123	51	84	87	0
d__Bacteria;k__norank_d__Bacteria;p__Actinobacteriota;c__Actinobacteria;o__Corynebacteriales;f__Corynebacteriaceae;g__Corynebacterium;s__Corynebacterium_xerosis; OTU295	1	0	0	0	0	0	4	0	0	1	0	3	3	0	2	4	4	8	8	1
d__Bacteria;k__norank_d__Bacteria;p__Actinobacteriota;c__Actinobacteria;o__Micrococcales;f__Micrococcaceae;g__Arthrobacter;s__unclassified_g__Arthrobacter; OTU296	0	0	1	0	0	0	0	0	0	0	0	0	0	2	0	0	2	2	4	2
d__Bacteria;k__norank_d__Bacteria;p__Firmicutes;c__Clostridia;o__Clostridia_UCG-014;f__norank_o__Clostridia_UCG-014;g__norank_f__norank_o__Clostridia_UCG-014;s__unclassified_g__norank_f__norank_o__Clostridia_UCG-014; OTU297	0	0	1	0	2	0	54	0	0	2	0	0	0	4	0	48	43	38	45	1
d__Bacteria;k__norank_d__Bacteria;p__Actinobacteriota;c__Coriobacteriia;o__Coriobacteriales;f__Atopobiaceae;g__Olsenella;s__unclassified_g__Olsenella; OTU298	0	0	0	0	1	0	0	0	0	0	0	0	0	0	0	3	0	1	1	0
d__Bacteria;k__norank_d__Bacteria;p__Firmicutes;c__Clostridia;o__Lachnospirales;f__Lachnospiraceae;g__Dorea;s__unclassified_g__Dorea; OTU299	7	11	4	10	0	9	12	10	4	0	0	1	10	0	7	12	6	13	6	0
d__Bacteria;k__norank_d__Bacteria;p__Firmicutes;c__Clostridia;o__Lachnospirales;f__Lachnospiraceae;g__Lachnospiraceae_UCG-006;s__uncultured_bacterium_g__Lachnospiraceae_UCG-006; OTU300	0	0	0	0	0	0	2	0	0	0	0	0	1	0	2	0	0	1	1	1
d__Bacteria;k__norank_d__Bacteria;p__Bacteroidota;c__Bacteroidia;o__Bacteroidales;f__Bacteroidaceae;g__Bacteroides;s__unclassified_g__Bacteroides; OTU301	0	0	0	0	0	0	22	0	0	0	0	0	0	0	0	15	15	14	19	0
d__Bacteria;k__norank_d__Bacteria;p__Firmicutes;c__Bacilli;o__RF39;f__norank_o__RF39;g__norank_f__norank_o__RF39;s__uncultured_organism_g__norank_f__norank_o__RF39; OTU302	0	0	0	1	0	0	0	0	0	0	0	0	0	0	0	1	0	0	1	0
d__Bacteria;k__norank_d__Bacteria;p__Bacteroidota;c__Bacteroidia;o__Bacteroidales;f__Bacteroidaceae;g__Bacteroides;s__Bacteroides_plebeius; OTU303	3	0	3	0	84	0	3100	0	0	47	52	9	4	52	6	2160	3178	2086	3066	51
d__Bacteria;k__norank_d__Bacteria;p__Actinobacteriota;c__Actinobacteria;o__Bifidobacteriales;f__Bifidobacteriaceae;g__Bifidobacterium;s__Bifidobacterium_pseudolongum; OTU304	8	0	4	0	278	1	45	0	1	344	266	6	4	245	8	39	52	44	163	286
d__Bacteria;k__norank_d__Bacteria;p__unclassified_k__norank_d__Bacteria;c__unclassified_k__norank_d__Bacteria;o__unclassified_k__norank_d__Bacteria;f__unclassified_k__norank_d__Bacteria;g__unclassified_k__norank_d__Bacteria;s__unclassified_k__norank_d__Bacteria; OTU305	0	1	0	0	1	0	1	0	0	0	0	0	0	0	1	2	4	5	0	0
d__Bacteria;k__norank_d__Bacteria;p__Firmicutes;c__Clostridia;o__Clostridia_UCG-014;f__norank_o__Clostridia_UCG-014;g__norank_f__norank_o__Clostridia_UCG-014;s__unclassified_g__norank_f__norank_o__Clostridia_UCG-014; OTU306	0	0	0	0	0	0	2	0	0	0	0	0	0	0	0	0	1	0	1	0
d__Bacteria;k__norank_d__Bacteria;p__Proteobacteria;c__Alphaproteobacteria;o__Rhodospirillales;f__norank_o__Rhodospirillales;g__norank_f__norank_o__Rhodospirillales;s__gut_metagenome_g__norank; OTU307	0	0	0	0	0	0	0	0	0	0	0	0	0	0	0	0	3	0	0	0
d__Bacteria;k__norank_d__Bacteria;p__Firmicutes;c__Clostridia;o__Oscillospirales;f__Butyricicoccaceae;g__Butyricicoccus;s__Butyricicoccus_pullicaecorum_1.2; OTU308	366	2115	334	1107	306	1163	1793	1380	1193	314	223	294	213	297	271	1824	1555	2025	2033	271
d__Bacteria;k__norank_d__Bacteria;p__Firmicutes;c__Clostridia;o__Oscillospirales;f__Ruminococcaceae;g__Faecalibacterium;s__unclassified_g__Faecalibacterium; OTU309	0	0	0	0	0	0	0	0	0	0	0	0	0	0	0	0	2	0	1	0
d__Bacteria;k__norank_d__Bacteria;p__Firmicutes;c__Clostridia;o__Clostridia_UCG-014;f__norank_o__Clostridia_UCG-014;g__norank_f__norank_o__Clostridia_UCG-014;s__uncultured_organism_g__norank_f__norank_o__Clostridia_UCG-014; OTU310	10	0	4	0	429	0	955	0	0	313	236	10	3	269	2	1115	925	748	996	265
d__Bacteria;k__norank_d__Bacteria;p__Actinobacteriota;c__Actinobacteria;o__Bifidobacteriales;f__Bifidobacteriaceae;g__Bifidobacterium;s__Bifidobacterium_pseudocatenulatum_DSM_20438__JCM_1200__LMG_10505; OTU311	1433	2985	1151	2907	1269	2434	10375	2511	2219	1672	1304	1017	839	1123	1217	11462	9348	8947	8853	1196
d__Bacteria;k__norank_d__Bacteria;p__Firmicutes;c__Clostridia;o__Oscillospirales;f__Oscillospiraceae;g__norank_f__Oscillospiraceae;s__unclassified_g__norank_f__Oscillospiraceae; OTU312	149	19	124	30	128	17	66	19	11	73	60	134	115	64	188	44	44	59	49	55
d__Bacteria;k__norank_d__Bacteria;p__Actinobacteriota;c__Actinobacteria;o__Bifidobacteriales;f__Bifidobacteriaceae;g__Bifidobacterium;s__unclassified_g__Bifidobacterium; OTU313	0	30	5	25	2	22	6	35	17	0	0	1	0	0	0	4	9	11	5	0
d__Bacteria;k__norank_d__Bacteria;p__Firmicutes;c__Clostridia;o__Lachnospirales;f__Lachnospiraceae;g__Lachnospiraceae_NK3A20_group;s__unclassified_g__Lachnospiraceae_NK3A20_group; OTU314	6	0	1	0	3	0	0	0	0	1	0	3	6	1	2	0	2	1	1	0
d__Bacteria;k__norank_d__Bacteria;p__Firmicutes;c__Clostridia;o__Oscillospirales;f__Ruminococcaceae;g__Ruminococcus;s__unclassified_g__Ruminococcus; OTU315	0	0	0	0	0	0	0	0	0	0	0	0	1	0	0	0	1	0	2	0
d__Bacteria;k__norank_d__Bacteria;p__Firmicutes;c__Clostridia;o__Lachnospirales;f__Lachnospiraceae;g__Blautia;s__uncultured_bacterium_g__Blautia; OTU316	351	1558	270	806	200	909	0	909	736	222	182	251	266	198	264	1	2	2	0	186
d__Bacteria;k__norank_d__Bacteria;p__Firmicutes;c__Clostridia;o__Oscillospirales;f__Ruminococcaceae;g__Faecalibacterium;s__Faecalibacterium_prausnitzii; OTU317	1826	19391	5027	27528	4852	24894	7353	25635	27989	2230	2203	2661	2424	2392	3740	7181	6141	8071	8880	2402
d__Bacteria;k__norank_d__Bacteria;p__Firmicutes;c__Clostridia;o__unclassified_c__Clostridia;f__unclassified_c__Clostridia;g__unclassified_c__Clostridia;s__unclassified_c__Clostridia; OTU318	3	8	6	5	0	3	1	2	5	0	0	0	5	0	0	0	1	0	1	0
d__Bacteria;k__norank_d__Bacteria;p__Firmicutes;c__Bacilli;o__Erysipelotrichales;f__Erysipelatoclostridiaceae;g__Erysipelotrichaceae_UCG-003;s__unclassified_g__Erysipelotrichaceae_UCG-003; OTU319	1	3	0	1	0	0	0	0	0	0	0	0	1	0	0	0	2	2	1	0
d__Bacteria;k__norank_d__Bacteria;p__Bacteroidota;c__Bacteroidia;o__Bacteroidales;f__Muribaculaceae;g__norank_f__Muribaculaceae;s__uncultured_bacterium_g__norank_f__Muribaculaceae; OTU320	0	1	0	0	0	0	0	0	0	0	0	0	0	0	0	0	0	0	0	1
d__Bacteria;k__norank_d__Bacteria;p__Bacteroidota;c__Bacteroidia;o__Bacteroidales;f__Prevotellaceae;g__Alloprevotella;s__uncultured_bacterium_g__Alloprevotella; OTU321	0	1842	3	1761	2	1137	11	1373	948	1	1	6	0	3	0	6	5	13	16	3
d__Bacteria;k__norank_d__Bacteria;p__Firmicutes;c__Clostridia;o__Lachnospirales;f__Lachnospiraceae;g__unclassified_f__Lachnospiraceae;s__unclassified_f__Lachnospiraceae; OTU322	0	1	4	5	9	1	0	1	1	1	1	7	2	2	5	0	0	0	0	5
d__Bacteria;k__norank_d__Bacteria;p__Firmicutes;c__Clostridia;o__Oscillospirales;f__Ruminococcaceae;g__Faecalibacterium;s__unclassified_g__Faecalibacterium; OTU323	5	35	6	54	1	28	21	27	28	2	3	3	2	2	8	28	20	16	26	0
d__Bacteria;k__norank_d__Bacteria;p__Firmicutes;c__Clostridia;o__Lachnospirales;f__Lachnospiraceae;g__unclassified_f__Lachnospiraceae;s__unclassified_f__Lachnospiraceae; OTU324	46	19	44	37	10	18	0	25	23	9	5	40	29	4	39	0	0	0	0	4
d__Bacteria;k__norank_d__Bacteria;p__Bacteroidota;c__Bacteroidia;o__Bacteroidales;f__Prevotellaceae;g__Alloprevotella;s__uncultured_bacterium_g__Alloprevotella; OTU325	1	316	2	409	0	340	0	426	254	0	1	4	0	1	2	0	0	0	0	2
d__Bacteria;k__norank_d__Bacteria;p__Firmicutes;c__Clostridia;o__Oscillospirales;f__Ruminococcaceae;g__Faecalibacterium;s__unclassified_g__Faecalibacterium; OTU326	0	7	0	1	0	0	0	0	1	0	0	0	0	0	0	0	0	0	0	0
d__Bacteria;k__norank_d__Bacteria;p__Firmicutes;c__Clostridia;o__Oscillospirales;f__Ruminococcaceae;g__Faecalibacterium;s__unclassified_g__Faecalibacterium; OTU327	0	4	0	4	0	3	0	4	5	0	0	0	0	0	0	0	0	0	0	0
d__Bacteria;k__norank_d__Bacteria;p__Firmicutes;c__Clostridia;o__Oscillospirales;f__Oscillospiraceae;g__Oscillospira;s__uncultured_organism_g__Oscillospira; OTU328	2	18	2	27	62	22	0	23	17	8	13	0	0	10	2	0	0	0	0	15
d__Bacteria;k__norank_d__Bacteria;p__Actinobacteriota;c__Coriobacteriia;o__Coriobacteriales;f__Eggerthellaceae;g__Enterorhabdus;s__uncultured_bacterium_g__Enterorhabdus; OTU329	0	4	0	0	0	0	2	0	0	0	0	0	0	0	0	1	1	0	2	0
d__Bacteria;k__norank_d__Bacteria;p__Firmicutes;c__Clostridia;o__Clostridia_UCG-014;f__norank_o__Clostridia_UCG-014;g__norank_f__norank_o__Clostridia_UCG-014;s__unclassified_g__norank_f__norank_o__Clostridia_UCG-014; OTU330	0	3	0	1	0	6	8	2	1	0	0	0	1	0	1	13	3	7	10	0
d__Bacteria;k__norank_d__Bacteria;p__Firmicutes;c__Clostridia;o__Lachnospirales;f__Lachnospiraceae;g__Lachnospiraceae_NC2004_group;s__uncultured_bacterium_g__Lachnospiraceae_NC2004_group; OTU331	1	163	10	106	4	111	0	110	71	1	2	8	3	1	3	0	0	0	0	3
d__Bacteria;k__norank_d__Bacteria;p__Firmicutes;c__Clostridia;o__Oscillospirales;f__Ruminococcaceae;g__Faecalibacterium;s__unclassified_g__Faecalibacterium; OTU332	2	119	5	61	7	73	27	73	61	0	2	2	2	2	6	25	17	42	46	2
d__Bacteria;k__norank_d__Bacteria;p__Firmicutes;c__Bacilli;o__Erysipelotrichales;f__Erysipelatoclostridiaceae;g__Erysipelatoclostridium;s__Clostridium_spiroforme; OTU333	1	5	1	4	1	2	9	2	2	2	1	0	1	1	0	11	4	13	8	2
d__Bacteria;k__norank_d__Bacteria;p__Firmicutes;c__Clostridia;o__Lachnospirales;f__Lachnospiraceae;g__Blautia;s__unclassified_g__Blautia; OTU334	12	23	13	18	0	3	0	13	5	0	0	9	9	0	11	0	0	0	0	0
d__Bacteria;k__norank_d__Bacteria;p__Firmicutes;c__Clostridia;o__Oscillospirales;f__Ruminococcaceae;g__Faecalibacterium;s__unclassified_g__Faecalibacterium; OTU335	14	251	16	191	19	152	79	187	173	2	3	9	8	2	14	74	68	82	79	7
d__Bacteria;k__norank_d__Bacteria;p__Firmicutes;c__Clostridia;o__Oscillospirales;f__Ruminococcaceae;g__unclassified_f__Ruminococcaceae;s__unclassified_f__Ruminococcaceae; OTU336	0	9	0	16	94	12	1	8	9	134	75	0	0	153	0	0	0	0	0	68
d__Bacteria;k__norank_d__Bacteria;p__Firmicutes;c__Clostridia;o__Lachnospirales;f__Lachnospiraceae;g__Howardella;s__uncultured_bacterium_g__Howardella; OTU337	10	5	5	3	2	3	81	1	5	1	1	8	3	0	8	77	77	77	88	1
d__Bacteria;k__norank_d__Bacteria;p__Firmicutes;c__Clostridia;o__Lachnospirales;f__Lachnospiraceae;g__Dorea;s__uncultured_bacterium_g__Dorea; OTU338	3718	1063	4103	869	11	841	475	1137	1002	4	4	2670	3546	10	3397	395	502	636	582	5
d__Bacteria;k__norank_d__Bacteria;p__Firmicutes;c__Clostridia;o__Oscillospirales;f__Ruminococcaceae;g__Anaerotruncus;s__unclassified_g__Anaerotruncus; OTU339	0	0	0	0	0	3	1	2	2	0	0	0	0	0	0	1	0	0	0	0
d__Bacteria;k__norank_d__Bacteria;p__Proteobacteria;c__Gammaproteobacteria;o__Enterobacterales;f__Enterobacteriaceae;g__Escherichia-Shigella;s__Escherichia_coli_g__Escherichia-Shigella; OTU340	3	966	3	399	0	404	2	276	578	0	5	8	4	2	5	1	5	3	8	0
d__Bacteria;k__norank_d__Bacteria;p__Firmicutes;c__Clostridia;o__Oscillospirales;f__Ruminococcaceae;g__Anaerofilum;s__uncultured_bacterium_g__Anaerofilum; OTU341	0	2	0	3	0	9	0	2	9	1	0	0	0	2	0	0	0	0	0	2
d__Bacteria;k__norank_d__Bacteria;p__Firmicutes;c__Clostridia;o__Oscillospirales;f__Ruminococcaceae;g__Negativibacillus;s__Ruminococcus_sp._Marseille-P3213; OTU342	7	24	6	19	81	17	0	23	23	17	17	3	2	18	2	0	0	0	0	21
d__Bacteria;k__norank_d__Bacteria;p__Firmicutes;c__Clostridia;o__Lachnospirales;f__Lachnospiraceae;g__Tyzzerella;s__unclassified_g__Tyzzerella; OTU343	0	10	0	9	0	4	1	5	11	0	0	0	0	0	0	0	0	0	0	0
d__Bacteria;k__norank_d__Bacteria;p__Firmicutes;c__unclassified_p__Firmicutes;o__unclassified_p__Firmicutes;f__unclassified_p__Firmicutes;g__unclassified_p__Firmicutes;s__unclassified_p__Firmicutes; OTU344	1	14	0	8	0	7	0	6	7	0	0	1	1	0	0	3	1	2	2	0
d__Bacteria;k__norank_d__Bacteria;p__Bacteroidota;c__Bacteroidia;o__Bacteroidales;f__Prevotellaceae;g__Alloprevotella;s__uncultured_organism_g__Alloprevotella; OTU345	5629	2599	6981	3921	1733	4867	0	4128	4158	1334	1700	8293	6273	981	8702	0	1	0	0	1610
d__Bacteria;k__norank_d__Bacteria;p__Actinobacteriota;c__Coriobacteriia;o__Coriobacteriales;f__Atopobiaceae;g__Olsenella;s__uncultured_bacterium_g__Olsenella; OTU346	9	1	8	0	0	4	5	1	2	0	1	18	9	0	10	5	3	5	5	0
d__Bacteria;k__norank_d__Bacteria;p__Firmicutes;c__Bacilli;o__Lactobacillales;f__Lactobacillaceae;g__Lactobacillus;s__Lactobacillus_murinus; OTU347	0	3	0	0	0	11	2	3	2	1	1	0	2	0	0	1	2	2	4	0
d__Bacteria;k__norank_d__Bacteria;p__Desulfobacterota;c__Desulfovibrionia;o__Desulfovibrionales;f__Desulfovibrionaceae;g__Desulfovibrio;s__Desulfovibrio_piger; OTU348	0	2	0	2	2	0	0	3	0	1	1	0	0	3	0	0	0	0	0	0
d__Bacteria;k__norank_d__Bacteria;p__Proteobacteria;c__Gammaproteobacteria;o__Burkholderiales;f__Sutterellaceae;g__Sutterella;s__Sutterella_sp._6FBBBH3; OTU349	4	20	0	18	0	17	0	21	21	0	1	5	0	1	4	0	0	0	0	0
d__Bacteria;k__norank_d__Bacteria;p__Firmicutes;c__Clostridia;o__Lachnospirales;f__Lachnospiraceae;g__Blautia;s__uncultured_bacterium_g__Blautia; OTU350	257	127	249	78	107	65	26	92	79	72	69	227	244	58	329	30	43	29	23	68
d__Bacteria;k__norank_d__Bacteria;p__Firmicutes;c__Bacilli;o__Erysipelotrichales;f__Erysipelatoclostridiaceae;g__Erysipelotrichaceae_UCG-003;s__unclassified_g__Erysipelotrichaceae_UCG-003; OTU351	0	1	0	1	0	0	0	1	1	0	0	0	0	0	1	0	0	0	0	0
d__Bacteria;k__norank_d__Bacteria;p__Firmicutes;c__Clostridia;o__Oscillospirales;f__Oscillospiraceae;g__norank_f__Oscillospiraceae;s__uncultured_organism_g__norank_f__Oscillospiraceae; OTU352	11	21	6	42	18	27	0	21	21	6	9	6	14	16	9	0	0	0	0	10
d__Bacteria;k__norank_d__Bacteria;p__Actinobacteriota;c__Coriobacteriia;o__Coriobacteriales;f__Coriobacteriaceae;g__Collinsella;s__uncultured_bacterium_g__Collinsella; OTU353	15239	6872	8507	5947	6297	6134	4264	3273	8675	18447	17708	5965	14976	16435	7268	5468	9576	2988	6392	17504
d__Bacteria;k__norank_d__Bacteria;p__Firmicutes;c__Clostridia;o__Oscillospirales;f__Oscillospiraceae;g__norank_f__Oscillospiraceae;s__unclassified_g__norank_f__Oscillospiraceae; OTU354	16	16	27	46	12	33	9	31	22	6	6	12	12	11	22	7	5	13	15	5
d__Bacteria;k__norank_d__Bacteria;p__Firmicutes;c__Clostridia;o__Lachnospirales;f__Lachnospiraceae;g__unclassified_f__Lachnospiraceae;s__unclassified_f__Lachnospiraceae; OTU355	15	11	50	7	2	9	3	11	11	1	0	30	25	1	44	2	1	3	0	0
d__Bacteria;k__norank_d__Bacteria;p__Firmicutes;c__Bacilli;o__Erysipelotrichales;f__Erysipelatoclostridiaceae;g__Erysipelotrichaceae_UCG-003;s__Clostridium_sporogenes_g__Erysipelotrichaceae_UCG-003; OTU356	0	13	2	2	0	2	11	5	5	0	0	1	1	0	1	11	3	8	15	0
d__Bacteria;k__norank_d__Bacteria;p__Firmicutes;c__Clostridia;o__Lachnospirales;f__Lachnospiraceae;g__Dorea;s__unclassified_g__Dorea; OTU357	1	4	2	2	0	2	4	5	3	0	0	0	0	0	0	5	3	3	4	0
d__Bacteria;k__norank_d__Bacteria;p__Actinobacteriota;c__Actinobacteria;o__Bifidobacteriales;f__Bifidobacteriaceae;g__Bifidobacterium;s__Bifidobacterium_breve; OTU358	405	99	238	79	58	90	23	78	63	107	66	260	290	66	270	27	28	21	37	64
d__Bacteria;k__norank_d__Bacteria;p__Bacteroidota;c__Bacteroidia;o__Bacteroidales;f__Prevotellaceae;g__Alloprevotella;s__uncultured_bacterium_g__Alloprevotella; OTU359	0	193	1	227	0	201	0	215	157	0	1	0	1	1	1	0	0	0	0	1
d__Bacteria;k__norank_d__Bacteria;p__Firmicutes;c__Negativicutes;o__Veillonellales-Selenomonadales;f__Veillonellaceae;g__Megasphaera;s__Megasphaera_elsdenii_DSM_20460; OTU360	1	6	7	4	5	8	2	13	10	8	17	5	6	22	0	0	2	8	1	9
d__Bacteria;k__norank_d__Bacteria;p__Firmicutes;c__Negativicutes;o__Veillonellales-Selenomonadales;f__Veillonellaceae;g__Dialister;s__uncultured_bacterium_g__Dialister; OTU361	3	0	2	2	7	2	1	7	4	2	5	2	3	8	2	0	2	0	0	4
d__Bacteria;k__norank_d__Bacteria;p__Firmicutes;c__Clostridia;o__Oscillospirales;f__Oscillospiraceae;g__norank_f__Oscillospiraceae;s__Pseudoflavonifractor_sp._Marseille-P3106; OTU362	0	16	0	13	42	14	2	11	12	32	27	1	0	29	0	0	0	0	0	17
d__Bacteria;k__norank_d__Bacteria;p__Firmicutes;c__Clostridia;o__Oscillospirales;f__Oscillospiraceae;g__Pseudoflavonifractor;s__uncultured_bacterium_g__Pseudoflavonifractor; OTU363	72	31	65	60	62	38	0	36	22	42	47	80	44	64	87	2	0	0	1	31
d__Bacteria;k__norank_d__Bacteria;p__Firmicutes;c__Clostridia;o__Oscillospirales;f__Ruminococcaceae;g__Faecalibacterium;s__unclassified_g__Faecalibacterium; OTU364	0	5	0	7	0	2	0	4	5	0	0	0	0	0	0	0	1	0	0	0
d__Bacteria;k__norank_d__Bacteria;p__Firmicutes;c__Clostridia;o__Oscillospirales;f__Oscillospiraceae;g__Oscillospira;s__uncultured_bacterium_g__Oscillospira; OTU365	42	135	36	167	1033	132	0	161	138	625	693	47	24	925	61	0	0	0	0	659
d__Bacteria;k__norank_d__Bacteria;p__Firmicutes;c__Bacilli;o__Erysipelotrichales;f__Erysipelatoclostridiaceae;g__Erysipelotrichaceae_UCG-003;s__unclassified_g__Erysipelotrichaceae_UCG-003; OTU366	1054	1100	574	607	43	533	1425	511	787	73	51	807	738	32	828	1833	1257	1313	2053	35
d__Bacteria;k__norank_d__Bacteria;p__Bacteroidota;c__Bacteroidia;o__Bacteroidales;f__Marinifilaceae;g__Butyricimonas;s__uncultured_bacterium_g__Butyricimonas; OTU367	0	0	0	0	0	0	0	0	1	0	0	0	0	1	0	0	0	1	1	0
d__Bacteria;k__norank_d__Bacteria;p__Firmicutes;c__Clostridia;o__Oscillospirales;f__Ruminococcaceae;g__unclassified_f__Ruminococcaceae;s__unclassified_f__Ruminococcaceae; OTU368	29	155	56	329	209	233	4	232	302	187	204	41	25	147	44	6	4	4	5	212
d__Bacteria;k__norank_d__Bacteria;p__Firmicutes;c__Clostridia;o__Lachnospirales;f__Lachnospiraceae;g__unclassified_f__Lachnospiraceae;s__unclassified_f__Lachnospiraceae; OTU369	23	129	12	42	5	71	0	51	60	15	15	6	21	3	12	0	0	0	0	15
d__Bacteria;k__norank_d__Bacteria;p__Bacteroidota;c__Bacteroidia;o__Bacteroidales;f__Bacteroidaceae;g__Bacteroides;s__Bacteroides_sp._Marseille-P3132; OTU370	0	3	0	4	2	8	0	5	2	1	3	0	0	0	0	0	0	0	0	5
d__Bacteria;k__norank_d__Bacteria;p__Firmicutes;c__Clostridia;o__Oscillospirales;f__Ruminococcaceae;g__Faecalibacterium;s__unclassified_g__Faecalibacterium; OTU371	0	5	4	9	0	16	0	7	13	0	0	0	0	0	2	0	0	0	0	0
d__Bacteria;k__norank_d__Bacteria;p__Bacteroidota;c__Bacteroidia;o__Bacteroidales;f__Prevotellaceae;g__Alloprevotella;s__unclassified_g__Alloprevotella; OTU372	1	0	0	0	0	0	0	1	2	0	0	0	0	0	0	0	0	0	0	1
d__Bacteria;k__norank_d__Bacteria;p__Firmicutes;c__Clostridia;o__Lachnospirales;f__Lachnospiraceae;g__Lachnoclostridium;s__unclassified_g__Lachnoclostridium; OTU373	0	1	0	4	0	0	2	5	4	0	0	0	0	0	0	2	3	2	1	0
d__Bacteria;k__norank_d__Bacteria;p__Bacteroidota;c__Bacteroidia;o__Bacteroidales;f__Prevotellaceae;g__Prevotella;s__Prevotellaceae_bacterium; OTU374	4	89	6	54	1	56	0	51	47	7	25	6	6	20	7	0	0	0	1	18
d__Bacteria;k__norank_d__Bacteria;p__Firmicutes;c__Bacilli;o__Erysipelotrichales;f__Erysipelatoclostridiaceae;g__Sharpea;s__uncultured_bacterium_g__Sharpea; OTU375	200	22	150	22	108	20	246	18	20	52	46	182	132	49	151	314	298	379	387	53
d__Bacteria;k__norank_d__Bacteria;p__Bacteroidota;c__Bacteroidia;o__Bacteroidales;f__Bacteroidaceae;g__Bacteroides;s__Bacteroides_xylanisolvens_g__Bacteroides; OTU376	0	9	0	41	6	42	2	23	38	8	3	0	0	4	0	1	1	2	1	4
d__Bacteria;k__norank_d__Bacteria;p__Bacteroidota;c__Bacteroidia;o__Bacteroidales;f__Bacteroidaceae;g__Bacteroides;s__Bacteroides_vulgatus; OTU377	0	41	0	220	305	142	38	77	117	81	142	0	1	164	0	36	33	26	31	120
d__Bacteria;k__norank_d__Bacteria;p__Bacteroidota;c__Bacteroidia;o__Bacteroidales;f__Bacteroidaceae;g__Bacteroides;s__Bacteroides_caccae; OTU378	0	21	0	69	1	50	0	79	78	1	2	0	0	2	0	1	0	3	3	0
d__Bacteria;k__norank_d__Bacteria;p__Bacteroidota;c__Bacteroidia;o__Bacteroidales;f__Prevotellaceae;g__norank_f__Prevotellaceae;s__uncultured_bacterium_g__norank_f__Prevotellaceae; OTU379	0	61	0	53	9	74	188	43	23	7	21	0	0	13	0	40	42	72	100	18
d__Bacteria;k__norank_d__Bacteria;p__Bacteroidota;c__Bacteroidia;o__Bacteroidales;f__Tannerellaceae;g__Parabacteroides;s__uncultured_bacterium_g__Parabacteroides; OTU380	0	0	0	1	1	0	0	2	0	0	1	0	0	0	0	0	0	0	0	1
d__Bacteria;k__norank_d__Bacteria;p__Firmicutes;c__Clostridia;o__Oscillospirales;f__Ruminococcaceae;g__Faecalibacterium;s__unclassified_g__Faecalibacterium; OTU381	1	15	1	15	5	10	5	9	6	0	1	0	2	2	1	6	5	2	3	1
d__Bacteria;k__norank_d__Bacteria;p__Bacteroidota;c__Bacteroidia;o__Bacteroidales;f__Bacteroidaceae;g__Bacteroides;s__Bacteroides_sartorii; OTU382	0	0	0	2	0	0	0	0	0	0	0	0	0	0	0	0	0	0	0	0
d__Bacteria;k__norank_d__Bacteria;p__Firmicutes;c__Bacilli;o__Erysipelotrichales;f__Erysipelotrichaceae;g__Clostridium_innocuum_group;s__uncultured_bacterium_g__Clostridium_innocuum_group; OTU383	0	1	0	2	3	0	0	0	2	1	0	0	0	0	0	0	0	0	0	1
