# Supplementary material for: Compound Probiotics Improve the Diarrhea Rate and Intestinal Microbiota of Newborn Calves
Source: Animals (Basel). 2022 Jan 28;12(3):322. doi: 10.3390/ani12030322 (PMC8833761; doi:10.3390/ani12030322)
Supplement: Supplementary file 1 [file animals-12-00322-s001.zip › Table S2.xls]

#OTU ID	S15d_1	D15d_1	S15d_2	D15d_5	L15d_1	D15d_2	LS15d_3	D15d_3	D15d_4	L15d_4	L15d_3	S15d_3	S15d_5	L15d_5	S15d_4	LS15d_1	LS15d_5	LS15d_2	LS15d_4	L15d_2
p__Actinobacteriota	0.297798607	0.197113903	0.183691991	0.154835885	0.142374116	0.161032821	0.323798354	0.113601135	0.18317394	0.368928343	0.366785882	0.152556205	0.30526451	0.347216019	0.15258125	0.359843453	0.375579598	0.278663558	0.314104943	0.34950172
p__Bacteroidota	0.098006535	0.10411529	0.13002426	0.11763418	0.078773061	0.128920811	0.077422074	0.12323753	0.098237066	0.062087941	0.101044037	0.174222257	0.122043415	0.092396159	0.151062867	0.044432875	0.060052446	0.04612116	0.061245149	0.094752624
p__Chloroflexi	0	0	0	0	0	0	3.66E-05	0	0	0	0	0	0	0	0	3.59E-05	0	3.76E-05	0	0
p__Cyanobacteria	0.003432457	0	0.001658027	0	0	0	5.50E-05	0	0	0	0	0.003283913	0.001871663	0	0.00258448	1.80E-05	0.000104197	5.64E-05	6.75E-05	1.76E-05
p__Desulfobacterota	0	3.85E-05	0	3.37E-05	3.47E-05	0	1.83E-05	5.60E-05	0	1.73E-05	1.81E-05	1.94E-05	0	5.58E-05	0	3.59E-05	0	5.64E-05	3.37E-05	3.53E-05
p__Firmicutes	0.599871283	0.671720869	0.683997417	0.714225568	0.778280621	0.697208837	0.593666966	0.751601397	0.701519317	0.568533804	0.531447563	0.669121505	0.570324972	0.56007146	0.693141436	0.591038024	0.559192817	0.670401985	0.619166526	0.555269424
p__Fusobacteriota	0	0	0	0	0	0	9.16E-05	0	0	0	0	0	0	0	0	8.98E-05	0.00013893	0.000263227	0.000219335	0
p__Halanaerobiaeota	0	0	0	0	0	0	0	0	0	1.73E-05	0	1.94E-05	0	0	0	0	1.74E-05	0	0	0
p__Patescibacteria	0	0	0	0	0	0	3.66E-05	0	0	0	0	0	5.50E-05	0	0	0	0	0	0	0
p__Proteobacteria	0.000742599	0.026992139	0.000610852	0.013270685	0.00031211	0.012801164	0.003371754	0.011503912	0.017069678	0.000294174	0.000650266	0.000660669	0.000348643	0.000186095	0.000516896	0.003195576	0.003629543	0.00300831	0.004015522	0.000335127
p__Synergistota	1.65E-05	0	0	0	0	0	1.83E-05	0	0	1.73E-05	0	0	0	0	0	5.39E-05	0	9.40E-05	5.06E-05	0
p__unclassified_k__norank_d__Bacteria	0.000132018	1.93E-05	1.75E-05	0	0.000225413	3.64E-05	0.001484305	0	0	0.000103826	5.42E-05	0.000116589	9.17E-05	7.44E-05	0.000113071	0.001256687	0.001285102	0.001297334	0.001096676	8.82E-05
